# Supplementary material for: GWAS of random glucose in 476,326 individuals provide insights into diabetes pathophysiology, complications and treatment stratification
Source: Nat Genet. 2023 Sep 7;55(9):1448–61. doi: 10.1038/s41588-023-01462-3 (PMC10484788; doi:10.1038/s41588-023-01462-3)
Supplement: Supplementary file 4 — Superpositions between WT (blue) and A316T (red) GLP-1R during MD simulations. GLP-1R residue position 5.46: in WT (blue), Y2423.45 persistently forms a hydrogen bond with the backbone of P3125.42; in A316T (red), this interaction is replaced by the hydrogen bond with the side chain of T3165.46. Red dotted lines indicate hydrogen bonds. [file 41588_2023_1462_MOESM4_ESM.zip]

Archive with 1 entries (1 files):
- Video_S1.mpg
