# Supplementary material for: GWAS of random glucose in 476,326 individuals provide insights into diabetes pathophysiology, complications and treatment stratification
Source: Nat Genet. 2023 Sep 7;55(9):1448–61. doi: 10.1038/s41588-023-01462-3 (PMC10484788; doi:10.1038/s41588-023-01462-3)
Supplement: Supplementary file 5 — Superpositions between WT (blue) and G168S (gray) GLP-1R during MD simulations. GLP-1R residue position 1.63 and ICL1: G168S forms a persistent hydrogen bond between the S1681.63 side chain and the backbone of A1641.59 (red dotted line), not present in the WT (G168ICL1). [file 41588_2023_1462_MOESM5_ESM.zip]

Archive with 1 entries (1 files):
- Video_S2.mpg
