# Supplementary material for: GWAS of random glucose in 476,326 individuals provide insights into diabetes pathophysiology, complications and treatment stratification
Source: Nat Genet. 2023 Sep 7;55(9):1448–61. doi: 10.1038/s41588-023-01462-3 (PMC10484788; doi:10.1038/s41588-023-01462-3)
Supplement: Supplementary file 6 — Supplementary Tables 1–23. [file 41588_2023_1462_MOESM6_ESM.xlsx]

## Sheet: SuppTable1
Supplementary Table 1. Study design, sample size, and data quality control, phenotype descriptive statistics, genotyping methods, quality control of SNPs, imputation, and statistical analysis for the contributing studies.
	COHORT	Airwave	BRIGHT	deCODE	EMIL	EPIC-Norfolk cases	EPIC-Norfolk subcohort	FINRISK87	Framingham Heart Study	HUNT2/Tromsø	InterAct	KORA F3	Brisbane Adolescent Twin Study	PROCARDIS	Rotterdam Study	SSAGA-NAG adult cohort	UKBB	Vanderbilt
	Ethnicity	European descent	European descent	European descent	European descent	European descent	European descent	European descent	European descent	European descent	European descent	European descent	European descent	European descent	European descent	European descent	European descent	European descent
	Country	UK	UK	Iceland	Germany	UK	UK	Finland	USA	Norway	France, Italy, Spain,UK,Netherlands, Germany, Sweden	Germany	Australia	UK, Sweden, Germany, Italy	Netherlands	Australia	UK	United States
	Collection type	Population-based	Hypertension cases	Population based	Population-based	Population-based	Population-based	Population-based	Population-based	Population-based	T2D case-cohort design	Population-based	Population-based	CAD case-control	Population-based	Population-based	Population-based	Hospital/patient-based
RANDOM GLUCOSE MEASUREMENTS	Sample	Non-fasting plasma	Non-fasting serum	Non-fasting	Non-fasting plasma	Non-fasting serum	Non-fasting serum	Non-fasting whole blood, values later converted to plasma values (mM x 1.13)	Non Fasting whole blood	Non-fasting plasma	Non-fasting plasma	Non Fasting blood	Non Fasting plasma	Non-fasting	Non Fasting plasma	Non Fasting plasma	Non-fasting plasma	Non-fasting plasma
	Collection method	Clinical samples	Venous serum seperated within 4 hours and stored at -70oC until transport on dry ice	Clinical samples	Serum seperated by centrifugation	Olympus AU640 with detection limit 0.6-45 mmol/L	Olympus AU640 with detection limit 0.6-45 mmol/L	Venous full blood drawn into tubes containing oxalate-fluoride were mailed daily to the central laboratory from different clinics and blood glucose was measured as early as possible after samples were received	Venous phlebotomy with immediate assay		Venous blood fractions were stored at between -196oC and -70oC until measurement	Immediate quick-freeze on dry ice before transport, further storage in -80°C freezer	Serum separated within 4 hours; stored at -70°C	Venous plasma	Serum separated by centrifugation and quickly frozen in liquid nitrogen	Plasma/serum separated within 2 hours or collected into fluoride-oxalate tubes and separated within 24 hours; stored at -70°C		Clinical samples
	Assay	IL650 biochemical analyzer	Hexokinase Method. Measurements all performed at a Chemical Pathology Lab, Glasgow, Scotland	Roche diagnostics and Technicon auto-analyzer or the Hitachi 912 clinical chemistry auto-analyser	Glucose hexokinase method	-	-	Hexokinase glucose-6-phosphate dehydrogenase method after deproteinization (Boehringer Mannheim Pat No 245 178).	Photometric adaptation of the Somogyi method		Enzymatic UV test, Roche Hitachi Modular P analyser	GLU Flex from Dade Behring; Hexokinase / G6P-DH-determination	Hexokinase method	Hexokinase/glucose-6-phosphate dehydrogenase method on a Hitachi 917 autoanalyzer (Roche Diagnostics, Mannheim, Germany)	Glucose hexokinase method	Hexokinase method		Glucose hexokinase method
	Reference (PMID)	None	None	None	None	None	None	None	1990765	None	None	None	None	None	8982019	None	None	None
SAMPLES	Exclusions	Diabetic diagnosis, pregnancy, missing covariates, RG outliers (>20 mmol/l)	None	Diabetes diagnosis, diabetic treatment, FPG ≥ 7mM, missing covariates	<18years, diabetes cases	Diabetes	Diabetes	Diabetes diagnosis, diabetic treatment, FPG ≥ 7mM, missing covariates	Diabetes diagnosis, diabetes treatment	Diabetes diagnosis, diabetic treatment, FPG ≥ 7mM, missing covariates	Exclude non-sub-cohort, RG>20 mmol/l, No DNA, overlap samples with EPIC-Norfolk, faild pre-imputation QC	Diabetes diagnosis, diabetic treatment, FPG ≥ 7mmols, pregnant individuals	None	Fasting individuals, Diabetes diagnosis, diabetic treatment, FPG ≥ 7mmols	Fasting individuals, Diabetes diagnosis, diabetic treatment, FPG ≥ 7mmols, pregnant individuals	None	Diabetes diagnosis or treatment.Pregnancy. RG > 20 mmol/L.	<17years, Diabates cases with no glucose min 1 yr prior to diagnosis. RG > 20 mmol/L
	Samples with RANDOM GLUCOSE phenotype N all (% males / % females)	13,533 (62.9/37.1)	1643 (40.4/59.6)	17914 (33.2/66.8)	1610 (47.0/53.0)	772 (40.8/59.2)	1801 (45.14/54.86)	386 (70.5 / 29.5)	846 (35.3/64.7)	1192 (49.5 / 50.5)	7644 (33.4/66.6)	1355 (648/707)	2408 (49.6/50.4)	938	5974 (59.4/ 40.6)	9499 (42.1/57.9)	380,432 (45/55)	25,264 (46/54)
	Age [Mean (sd) males / Mean (sd) females], years	41.8 (8.8) / 39.3 (9.3)	56.1 (11.0) / 57.4 (11.1)	61.1 (14.9) / 55.3 (17.5)	44.9 (11.0) / 45.2 (10.8)	59.9 (8.8) / 58.9 (8.6)	59.5 (8.8) / 58.7 (8.9)	54.5 (6.3) / 60.14 (2.8)	37.5 (5.3) / 38.0 (5.9)	62.8 (13.7) / 65.9 (12.6)	51.5 (8.7) / 54.5 (9.3)	62.4 (10.1) / 61.5 (10.0)	14.73 (1.81)/15.12(2.21)	63.2 (6.6) / 63.3 (7.2)	70.3 (9.6) / 68.1 (8.1)	50.28 (13.14)/49.82(13.17)	57.0 (8.2) / 56.8 (8.0)	60.2 (14.9) / 57.9 (15.7)
	BMI [Mean (sd) males / Mean (sd) females], kg / m2	27.9 (3.8) / 26.0 (4.7)	27.7 (3.3) / 27. 2 (4.0)	27.4(4.4)/26.6(5.3)	27.4 (4.4) / 25.9 (5.2)	32.2 (2.1) / 33.2 (3.0)	26.6 (3.2) / 26.1 (4.3)	27.1 (3.3) / 27.7 (4.2)	25.0 (3.0) / 23.9 (3.7)	26.4 ( 3.4) / 27.2 (4.5)	26.8(3.6) / 25.8 (4.6)	27.9 (3.4) / 27.7 (5.0)	20.4(3.50)/20.8(3.63)	28.0 (3.7) / 28.9 (5.3)	26.7 (4.1) / 25.7 (3.0)	26.81(4.28)/26.07(5.32)	27.6 (4.0) / 26.9 (5.2)	28.5(5.7)/ 28(7.1)
	Time from last meal [Mean (sd) males / Mean (sd) females], hours	3.2 (3.0) / 2.9 (2.9)	N/A	N/A	6.7 (3.7) / 5.9 (3.4)	2.6 (2.6) / 2.7 (2.4)	2.7 (2.2) / 2.6 (2.4)	7.0 (4.3) / 7.5 (4.9)	- / -	2.2 (1.9) / 2.3 (1.6), time available for 1163 samples only	5.3 (4.7) / 5.1 (4.5)	2.3 (1.3) / 2.2 (1.1)	N/A	4.29 (1.6) / 4.26 (1.5)	1.6 (1.2) / 1.6 (1.4)	5.95(5.60)/5.01(5.12)	3.9 (2.6) / 3.7 (2.3)	N/A
	Random plasma glucose [Mean (sd) males / Mean (sd) females], mmol/l	5.5 (1.0) / 5.2 (0.9)	5.7 (1.6) / 5.3 (1.1)	5.73(1.25)/5.43(1.14)	5.3 (0.6) / 5.1 (0.5)	4.6 (1.7) / 4.4 (1.7)	4.2 (1.3) / 4.1 (1.2)	4.59 (0.44) / 4.66 (0.44)	4.9 (0.8) / 4.9 (0.7)	5.47 (1.61) / 5.47 (1.77)	5.20 (1.30) / 4.80 (1.15)	6.7 (1.4) / 6.4 (1.2)	3.79(1.1)/3.62(1.05)	5.28 (0.57) / 5.25 (0.60)	6.5 (1.3) / 6.8 (1.4)	5.32(1.71)/4.97(1.34)	5.0 (0.8) / 5.0 (0.7)	5.8(1.5) / 5.5(1.3)
GENOTYPING				in silico				de-novo		de-novo				in silico
	Genotyping platform and SNP panel	Illumina HumanCoreExome array	Affymetrix 500K	Human Hap300 and Human Hap300-duo+ Bead Arrays, Illumina	Metabochip	Affymetrix 500K	Affymetrix 500K	Illumina Metabochip	Affymetrix 500K and MIPS 50K	Illumina Metabochip	Illumina 660W-Quad BeadChip and Core-Exome 12v1	Affy 500K	Illumina Human610-Quadv1 chips	Illumina Human1M and Illumina Human 610k	Version 3 Illumina Infinium II HumanHap550	Standard Illumina chips (HumanCNV370-Quadv3 chips, Human610-Quadv1 chips , Illumina 317K SNP chips)	Axiom Array	Illumina Expanded Multi-Ethnic Global Array
	Genotyping centre	Oxford Genomic Centre, Wellcome Trust Centre for Human Genetics	Sanger	deCode Genetics	Helmholtz Center Munich	Sanger	Sanger	Johns Hopkins University Genetic Resources Core Facility SNP Center at the Center for Inherited Disease Research, Baltimore MD	Affymetrix	Johns Hopkins University Genetic Resources Core Facility SNP Center at the Center for Inherited Disease Research, Baltimore MD	Wellcome Trust Sanger Institute and Department of Pathology at the University of Cambridge	HMGU	deCODE Genetics (in Reykjavik, Iceland)	CNG and Uppsala University	Erasmus MC Rotterdam	deCODE Genetics (in Reykjavik, Iceland)	UK Biobank	Vanderbilt Technologies for Advanced Genomics
	Genotyping calling algorithm	GenomeStudio	CHIAMO	Beadstudio	GenomeStudio	BRLMM	BRLMM	BeadStudio version 3.3.7, Gentrain version 1.0	BRLMM	BeadStudio version 3.3.7, Gentrain version 1.0	Illuminus/GenCall	BRLMM	Beadstudio	Beadstudio	Beadstudio	Beadstudio	Affymetrix calling	Genome Studio 2.0
SAMPLE QC	Call rate [filter detail / N individuals excluded]	>95%	≥ 97%	≥95% / 17,914	0.95	0.94	0.94	≥ 98.15% / 0	≥97% / 473	≥ 98.15% / 0	>95%	0.93	0.95	95%/30	≥97.5% / 209	0.95		0.95
	Heterozygosity [filter detail / N individuals excluded]	-	-	-	-	<23% or >30%:	<23% or >30%:	-	5 SD from mean (< 25.758% or > 29.958%) / 7	-	-	-	-	-	FDR<0.01 / 14	-		-
	Ethnic outliers / other exclusions	-	-	-	Ethnic outliers, duplicates, gender mismatch	ethnic outliers=5	ethnic outliers=13	Gender discrepant or unexpected duplicate or no phenotype	-	Gender discrepant or unexpected duplicate or no phenotype	Ethnic outliers;duplicates and relatedness check;Sex mismatch check;heterozygosity check; sequenom identity fail;missing data	-	Ethnic outliers; duplicates; gender mismatch; cryptic relationships	Ethnic outliers, cryptic IBS	Ethnic outliers; duplicates: IBS>.95 (130); gender mismatch: X / Y / XXY checks (4)	Ethnic outliers; duplicates; gender mismatch; cryptic relationships	Ethnic outliers, cryptic relationships, gender discordant	Ethnic outliers, cryptic relationships, gender discrepancy
	Individuals for analysis	13439	1643	6240	1610	772	1801	386	846	-	7644	1355	2,000 individuals in 839 families	938	5974	6,630 individuals in 2,428 families	380432	16983
SNP QC (prior to imputation)	MAF [filter detail / N SNPs excluded]	>0.5%	≥5%	0.01	none	0.01	0.01	> 0	1% / 67,269	> 0	>0%	0.01	0.01	0.01, 24000	0.01	0.01	≥1%	0.01
	HWE [filter detail / N SNPs excluded]	>1E-6	P<5E-7	10-6 / 39,548	none	1e-06	1e-06	provided p for all SNPs but did not exclude	10-6 / 15,586	provided p for all SNPs but did not exclude	> 10-6	1e-06	P<10-6	1e-6, 600	39609	P<10-6	NA	P<10-5
	Call rate [filter detail / N SNPs excluded]	>95%	≥95%	0.96	0.92	0.9	0.9	0.95	97% / 64,511	0.95	≥ 95%	0.95	0.95	95%, 6000	0.98	0.95	NA	0.95
	Other	-	≥5%	-	-	-	-	Cluster Separation score less than 0.2 or which had more than 1 Replicate error as defined with the HapMap control samples. Additional hand editing was done for X, Y and Mitochondrial loci.	> 100 Mendel errors (4,857); mishap test p < 1E-9 (45,361)	Cluster Separation score less than 0.2 or which had more than 1 Replicate error as defined with the HapMap control samples. Additional hand editing was done for X, Y and Mitochondrial loci.	LiftOver fails, failed mapping with 1000Gp1 ref panel	-	Mean GenCall Score from Beadstudio>=0.7	-	-	Mean GenCall Score from Beadstudio>=0.7	-	-
	SNP number in QC'd dataset	502386	387666	299319	141891	382037	382037	133803	378163	139220	526853	379392	269,840 (SNPs in common in all cohorts)	530000	486261	269,840 (SNPs in common in all cohorts)		~750K
IMPUTATION STATS	Imputation software	Minimac	IMPUTE	IMPUTE	N/A	IMPUTE 0.3.1	IMPUTE 0.3.1	N/A	MACH	N/A	IMPUTE2	Impute	MACH	MACH	MACH	MACH	IMPUTE4	IMPUTE2
	Imputation quality metrics	N/A	Proper-info > 0.4	Proper-info > 0.4	N/A	-	-	N/A	r2hat ≥ 0.3	N/A	Info > 0.4	-	Rsq >=0.30	snps with r2hat <0.3 were excluded	-	Rsq >=0.30	Info > 0.4	Info > 0.4
	Other SNP QC filters applied?	None	-	MAF > 1%	None	None	None	None	MAF≥ 1%	None	MAF>0	None	MAF >1%	before imputation: removed snps with call rate <95%, maf <1%, hwe p value <0.000001	MAF > 1%	MAF >1%		MAF > 1%
	Trait transformation RANDOM GLUCOSE	Natural-log	Natural-log	Natural-log	Natural-log	Natural-log	Natural-log	Natural-log	Natural-log	Natural-log	Natural-log	Natural-log	Natural-log	Natural-log	Natural-log	Natural-log	Natural-log	Natural-log
DATA ANALYSIS	Number of SNPs in analysis	10673508	2387.58	2461539	141891	2629865	2629865	133803	2427985	139220	21188918	2635495	2380486	2543982	2543887	2380486		7.2M
	AS20/AS11	age and sex	age and sex	age and sex	age and sex	age and sex	age and sex	age and sex	age and sex	age and sex	age, age2, sex, study centre	age and sex	age and sex	age and sex	age and sex	age and sex	age and sex	age and sex
	ASB20/ASB11	-	age, sex and bmi	age,sex and bmi	age,sex and bmi	age,sex and bmi	age,sex and bmi	age,sex and bmi	age,sex and bmi	age,sex and bmi	N/A	age,sex and bmi	age,sex and bmi	age,sex and bmi	age,sex and bmi	age,sex and bmi		N/A
	AST20/ASTB20	age,sex,time,time2 and time3	N/A	N/A	age,sex,time,time2 and time3 (and bmi in model 6)	age,sex,time,time2 and time3	age,sex,time,time2 and time3	age,sex,time,time2 and time3		age,sex,time,time2 and time3	age, age2, sex, study centre, time, time2 and time3	age,sex,time,time2 and time3	N/A	age,sex,time,time2 and time3	age,sex,time,time2 and time3	age,sex,time,time2 and time3	age,sex,time,time2 and time3	N/A
	Analysis method	Linear regression	Regression	Linear regression	linear regression	Regression	Regression	variance components	Linear Mixed Effect Models	variance components	linear regression	ML regression	Linear Regression	Linear regression	ML regression	Linear Regression	linear regression	linear regression
	Software for analysis	SNPTEST	SNPTEST	SNPTEST	PLINK	SNPTEST 1.1.5	SNPTEST 1.1.5	EMMAX	LMEKIN (R package)	EMMAX	SNPTESTv.2	snptest	Merlin	STATA	ProbABEL	Merlin	BOLT-LMM	SNPTESTv.2.5.1
	Correction for population structure (e.g. EIGENSTRAT,PCs), if any	10 PCs	None	None	None	None	None	None	None	None	10 PCs	None	None	3 MDS components	None	None	6 MDS components	4 MDS components
	Genomic Control Lambda by model
	AS20	1.031	1.0198	1.0637	1.0624	1.004	1	0.9661	-	0.9577	0.599	0.993	1.014	1.0225	1.033	1.008		1.017
	ASB20	-	1.0173	1.0637	1.0517	1.006	1.003	0.9665	-	0.9577	-	0.999	1.013	1.0238	1.032	1.011		-
	AS11	-	1.01181	1.02903	1.06241	1.014	1.003	0.966065	1.01	1.00846	-	1.006	1.014	1.02249	1.022	1.002		-
	ASB11	-	1.00893	1.02903	1.05169	1.014	1.004	0.966509	1.014	1.01293	-	1.008	1.013	1.02385	1.023	1.001		-
	AST20	1.039	-	-	1.0557	1.004	0.998	0.9779	-	0.951	0.583	0.993	-	1.0242	1.028	1.008		-
	ASTB20	-	-	-	1.0423	1.007	1	0.9782	-	0.951	-	0.998	-	1.0253	1.029	1.01		-
	Heritability estimates (standard error) for lnRG	N/A	N/A	N/A	N/A	N/A	N/A	N/A	21.2% (6.8%)	N/A	N/A	N/A	0.66	N/A	N/A	0.2	N/A	N/A
REFERENCES	Reference cohort (PMID)	25194498	12826435	19079260	16981990; 19814821; 20802339	10466767	10466767	1800397	4088270	Tromsø 4 [PMID: 21422063] HUNT 2: Holmen J, Midthjell K, et al. The HUNT: Nord-Trøndelag Health Study 1995-97 (HUNT 2):Objectives, contents, methods and participation. Nor J Epidemiol 2003;13(1):19-32.	21717116	-	19820699; 19896111	-	1833235; 19728115	19820699; 19896111	25826379	-
	Reference GWAS (PMID)	-	17554300	19079260	-	18454148	18454148	-	-	-	-	-	19820699;19896111	-	-	19820699;19896111	25826379	-
	Website	https://www.police-health.org.uk/	-	http://www.decode.com	-	http://www.srl.cam.ac.uk/epic/	http://www.srl.cam.ac.uk/epic/	-	http://www.ncbi.nlm.nih.gov/projects/gap/cgi-bin/study.cgi?study_id=phs000007.v2.p1	-	http://www.inter-act.eu/	-	http://genepi.qimr.edu.au/	-	-	http://genepi.qimr.edu.au/	https://www.ukbiobank.ac.uk/	https://victr.vanderbilt.edu/pub/biovu/

## Sheet: SuppTable2
Supplementary Table 2. Evaluation of the effects of different sets of covariates and transformations for RG in the initial set of six available cohorts. Two-tailed P values are reported.
	Rotterdam Study	KORA F3	EPIC-Norfolk cases	EPIC-Norfolk subcohort	SSAGA-Adult	NAG-Adolescent
	N=NA	N=2,670	N=772	N=1,801	N=1,000	N=7,000
Model 1 (RG)
R2	0.02392	0.04479	0.011	0.012	0.0063	0.0616
F-test Pvalue	2.2e-16	2.2e-16	0.0053	<0.001	0.0411	<0.001
Age	2.66e-13	2e-16	0.005	<0.001	0.878	<0.001
Sex	2e-16	2.09e-12	0.152	0.772	0.012	<0.001
Model 2 (RG)
R2	0.03374	0.06835	0.0166	0.0193	0.0052	0.0785
F-test Pvalue	2.2e-16	2.2e-16	0.0012	<0.001	0.0442	<0.001
Age	2.09e-10	5.78e-12	0.003	<0.001	0.955	<0.001
Sex	2e-16	2.89e-10	0.068	0.99	0.013	<0.001
BMI	8.1e-13	2e-16	0.02	<0.001	0.226	<0.001
Model 3 (RG)
R2	0.04236	0.06405	0.0211	0.0191	-	-
F-test Pvalue	2.2e-16	2.2e-16	0.0003	<0.001	-	-
Age	1.65e-11	2e-16	0.002	<0.001	-	-
Sex	2e-16	3.45e-14	0.101	0.964	-	-
Time since last meal	2e-16	1.03e-13	0.005	<0.001	-	-
Model 4 (RG)
R2	0.07225	0.0733	0.0305	0.044	0.0027	0.0633
F-test Pvalue	2.2e-16	2.2e-16	<0.001	<0.001	0.1493	<0.001
Age	7.95e-13	2e-16	0.001	<0.001	0.876	<0.001
Sex	2e-16	9.56e-13	0.088	0.758	0.012	<0.001
Time since last meal	2e-16	1.39-13	<0.001	<0.001	0.568	<0.001
Time2	2e-16	1.61e-07	0.004	<0.001	0.629	<0.001
Model 5 (RG)
R2	0.08533	0.07719	0.0314	0.0447	0.0026	0.0736
F-test Pvalue	2.2e-16	2.2e-16	<0.001	<0.001	0.1768	<0.001
Age	6.16e-15	2e-16	0.001	<0.001	0.813	<0.001
Sex	2e-16	1.13e-12	0.093	0.785	0.015	<0.001
Time since last meal	2e-16	8.13e-11	0.001	<0.001	0.602	<0.001
Time2	2e-16	4.32e-06	0.05	0.002	0.421	<0.001
Time3	3.81e-15	0.000475	0.195	0.138	0.345	<0.001
Model 6 (lnRG)
R2	0.02262	0.05281	0.012	0.0123	0.0042	0.0608
F-test Pvalue	2.2e-16	2.2e-16	0.0036	<0.001	0.0451	<0.001
Age	7.84e-13	2e-16	0.002	<0.001	0.834	<0.001
Sex	2e-16	2.93e-13	0.249	0.998	0.013	<0.001
Model 7 (lnRG)
R2	0.03407	0.07771	0.0148	0.017	0.0055	0.0802
F-test Pvalue	2.2e-16	2.2e-16	0.0023	<0.001	0.0381	<0.001
Age	5.39e-10	2.51e-15	0.001	<0.001	0.98	<0.001
Sex	2e-16	5.13e-11	0.146	0.792	0.014	<0.001
BMI	8.42e-15	2e-16	0.073	0.002	0.173	<0.001
Model 8 (lnRG)
R2	0.03944	0.07248	0.0249	0.0167	-	-
F-test Pvalue	2.2e-16	2.2e-16	0.0001	<0.001	-	-
Age	2.37e-11	2e-16	0.001	<0.001	-	-
Sex	2e-16	3.82e-15	0.169	0.792	-	-
Time since last meal	4.22e-15	4.49e-14	0.001	0.006	-	-
Model 9 (lnRG)
R2	0.06696	0.0815	0.0403	0.0363	0.0025	0.0608
F-test Pvalue	2.2e-16	2.2e-16	<0.001	<0.001	0.1634	<0.001
Age	1.38e-12	2e-16	<0.001	<0.001	0.832	<0.001
Sex	2e-16	1.16e-13	0.145	0.973	0.014	<0.001
Time since last meal	2e-16	1.41e-13	<0.001	<0.001	0.597	<0.001
Time2	2e-16	2e-07	<0.001	<0.001	0.656	<0.001
Model 10 (lnRG)
R2	0.0797	0.08519	0.042	0.0365	0.0025	0.0702
F-test Pvalue	2.2e-16	2.2e-16	<0.001	<0.001	0.1826	<0.001
Age	1.23e-14	2e-16	<0.001	<0.001	0.765	<0.001
Sex	2e-16	1.38e-13	0.153	0.951	0.017	<0.001
Time since last meal	2e-16	1.22e-10	<0.001	<0.001	0.545	<0.001
Time2	2e-16	6.21e-06	0.019	0.008	0.377	<0.001
Time3	1.01e-14	0.000613	0.13	0.25	0.309	<0.001

## Sheet: SuppTable3
Supplementary Table 3. Genetic variants associated at a genome-wide significant level with RG in a European GWAS meta-analysis, cross-ancestry GWAS meta-analysis, different models tested in UKBB Europeans only, or in the sex-dimorphic meta-analysis of the UKBB and Vanderbilt cohorts.
SNP	Chr	Position GRCh37	Locus	Analysis	European, UKBB modelling	Cross-ancestry	Sex-dimorphic	Locus	Independent signal	Lead_additional	P-value from direct conditional analysis in UKBB	Func.refGene	ExonicFunc.refGene	Novel signal for glycaemic traits	Novel locus for glycaemic traits	Established for Type 2 Diabetes	Analysis	Effect_allele	Other_allele	EAF	Beta	SE	Pvalue	Direction	HetISq	HetPVal	TotalSampleSize	Analysis	Beta	SE	Pvalue	Direction	HetISq	HetPVal	TotalSampleSize	Analysis	Beta	SE	Pvalue	Direction	HetISq	HetPVal	TotalSampleSize	Analysis	Beta	SE	CHISQ_BOLT_LMM_INF	P_BOLT_LMM_INF	N
rs12139196	1	3107386	PRDM16	European M-A			1	1	1	lead		intronic	.				AS20	T	G	0.1744	-0.00246582	0.000392052	3.184e-10	?+--+-	0	0.7308	454917	AST20	-0.00251006	0.000395464	2.194e-10	?++--	0	0.8807	414134	AS20+AST20	-0.00244492	0.000391262	4.136e-10	?+---+-	0	0.7958	454039	AST20 UKBB only	-0.00252537	0.000399973	39.8647	2.7e-10	380422
rs3791033	1	44134077	KDM4A	European M-A				2	2	lead		intronic	.	1	1		AS20	T	C	0.6698	-0.00169343	0.000314373	7.177e-08	+++---	0	0.4465	456101	AST20	-0.00171009	0.000316838	6.763e-08	++---	0	0.8218	415296	AS20+AST20	-0.00172407	0.000313737	3.901e-08	++++---	0	0.5796	455267	AST20 UKBB only	-0.00169858	0.000320771	28.0403	1.2e-07	380422
rs7544505	1	66998618	SGIP1	UKBB and Vanderbilt M-A, sex-dimorphic			1	3	3	lead		upstream	.	1	1	1	AS20	T	C	0.8347	-0.00191407	0.000398024	1.517e-06	++-++-	0	0.4659	453916	AST20	-0.00198204	0.00040101	7.708e-07	+--+-	0	0.4323	414437	AS20+AST20	-0.00192091	0.00039721	1.325e-06	+-+-++-	0	0.568	453140	AST20 UKBB only	-0.00207329	0.000406173	26.0553	3.3e-07	380422
rs7526455	1	100923262	CDC14A	European M-A				4	4	lead		intronic	.				AS20	T	C	0.8254	-0.0028995	0.000392112	1.419e-13	?--+?-	51.3	0.1041	436397	AST20	-0.00291397	0.000391964	1.051e-13	?+-+-	33.8	0.2097	412852	AS20+AST20	-0.00293629	0.000391317	6.208e-14	?+--+?-	47.8	0.1045	435594	AST20 UKBB only	-0.00303403	0.000396864	58.446	2.1e-14	380422
rs1966228	1	118144332	FAM46C	European M-A				5	5	additional	8.9e-09	ncRNA_intronic	.	1		1	AS20	A	G	0.745	0.00314068	0.000340048	2.559e-20	?+++-+	32.9	0.2018	452197	AST20	0.00319261	0.000342903	1.272e-20	?++++	0	0.9852	412368	AS20+AST20	0.00315742	0.000339356	1.35e-20	?++++-+	41.6	0.128	451410	AST20 UKBB only	0.00318698	0.000347191	84.2597	4.3e-20	380422
rs17656269	1	118162139	FAM46C	European M-A				5	6	lead		intronic	.	1	1	1	AS20	T	C	0.3255	0.00296733	0.0003163	6.512e-21	?+++++	0	0.4278	456525	AST20	0.00299524	0.000318815	5.727e-21	?-+++	0	0.632	414080	AS20+AST20	0.00297505	0.000315656	4.302e-21	?-+++++	50.1	0.0749	455647	AST20 UKBB only	0.00299783	0.000322688	86.3078	1.5e-20	380422
rs3806415	1	156698265	RRNAD1	Cross-ancestry M-A, Europeans + UKBB		1		6	7	lead		UTR5	.	1	1		AS20	T	C	0.3276	-0.00171741	0.000317791	6.509e-08	+--?--	0	0.4167	443829	AST20	-0.00171379	0.000320398	8.847e-08	+--?-	0	0.9033	403064	AS20+AST20	-0.00169709	0.000317158	8.751e-08	+---?--	0	0.4318	442948	AST20 UKBB only	-0.00171057	0.000320862	28.4215	9.8e-08	380422
rs78444298	1	184672098	EDEM3	European M-A				7	8	lead		exonic	nonsynonymous SNV	1	1		AS20	A	G	0.0195	0.00744069	0.00107572	4.615e-12	??++-+	0	0.5604	418498	AST20	0.00756702	0.00108287	2.79e-12	??+++	0	0.6773	398925	AS20+AST20	0.00745673	0.00107352	3.756e-12	???++-+	0	0.611	418468	AST20 UKBB only	0.0074211	0.00109731	45.7385	1.4e-11	380422
rs7553890	1	214005905	PROX1	Cross-ancestry M-A, Europeans + UKBB		1		8	9	additional		ncRNA_exonic	.			1	AS20	T	C	0.835	0.00223532	0.000397653	1.896e-08	++++-+	10	0.3519	457666	AST20	0.00225354	0.000401049	1.919e-08	+++++	0	0.6853	416860	AS20+AST20	0.0022264	0.000396888	2.027e-08	+++++-+	0	0.5253	456761	AST20 UKBB only	0.00221993	0.000405809	29.925	4.5e-08	380422
rs79687284	1	214150821	PROX1	European M-A				8	10	additional	2.3e-22	ncRNA_intronic	.			1	AS20	C	G	0.0346	0.00874351	0.000819543	1.425e-26	????-+	68.7	0.07409	397415	AST20	0.00888715	0.00082435	4.242e-27	????+	0	1	380422	AS20+AST20	0.00870401	0.000817904	1.903e-26	?????-+	68.4	0.07508	397405	AST20 UKBB only	0.00888715	0.00082435	116.226	4.2e-27	380422
rs2075423	1	214154719	PROX1	European M-A				8	11	lead		ncRNA_intronic	.			1	AS20	T	G	0.3365	-0.00339618	0.000313635	2.525e-27	?-+-+-	54.4	0.06681	454914	AST20	-0.00349108	0.000316241	2.47e-28	?-+--	0	0.8374	414134	AS20+AST20	-0.00340243	0.000312993	1.591e-27	?--+-+-	42.4	0.1226	454036	AST20 UKBB only	-0.00349545	0.000319802	119.465	8.3e-28	380422
rs348330	1	229672955	ABCB10	European M-A				9	12	lead		intronic	.			1	AS20	A	G	0.6323	-0.00220258	0.000308633	9.57e-13	?-----	34.6	0.1905	449176	AST20	-0.00220012	0.000311157	1.541e-12	?+---	25.2	0.2602	411183	AS20+AST20	-0.00219902	0.000308015	9.379e-13	?+-----	25.5	0.243	448447	AST20 UKBB only	-0.002127	0.0003138	45.9438	1.2e-11	380422
rs1260326	2	27730940	GCKR	European, UKBB modelling	1			10	13	in LD with lead		exonic	nonsynonymous SNV			1	AS20	T	C	0.3966	-0.00377777	0.000301046	4.035e-36	----+-	86.8	3.906e-07	458049	AST20	-0.0039394	0.000303474	1.567e-38	-----	48.7	0.09921	417287	AS20+AST20	-0.0037453	0.000300436	1.141e-35	-----+-	83.9	1.526e-06	457139	AST20 UKBB only	-0.00389503	0.000307258	160.7	8e-37	380422
rs780094	2	27741237	GCKR	European M-A				10	13	lead		intronic	.			1	AS20	T	C	0.3857	-0.00380134	0.000302475	3.188e-36	----+-	85.1	2.96e-06	459736	AST20	-0.00395059	0.000304942	2.196e-38	-----	44.1	0.128	417269	AS20+AST20	-0.0037651	0.00030186	1.048e-35	-----+-	81.9	1.011e-05	458826	AST20 UKBB only	-0.00390601	0.000308771	160.027	1.1e-36	380422
rs149290349	2	43451957	THADA	UKBB and Vanderbilt M-A, sex-dimorphic			1	11	14	in LD with lead		exonic	nonsynonymous SNV			1	AS20	A	G	0.0753	-0.00498812	0.000565564	1.147e-18	??--+-	77.3	0.004244	418498	AST20	-0.00525384	0.000570137	3.111e-20	??---	61.1	0.07634	398925	AS20+AST20	-0.00501845	0.000564401	6.022e-19	???--+-	77	0.004531	418468	AST20 UKBB only	-0.00523689	0.000575137	82.9093	8.6e-20	380422
rs112694524	2	43453721	THADA	European M-A				11	14	lead		UTR5	.			1	AS20	A	G	0.072	-0.00536263	0.000587175	6.666e-20	??--?-	5.8	0.3461	401515	AST20	-0.00540244	0.000586516	3.229e-20	??---	34.6	0.2169	398925	AS20+AST20	-0.00540488	0.000585945	2.857e-20	???--?-	0	0.3816	401485	AST20 UKBB only	-0.00540028	0.000591821	83.263	7.2e-20	380422
rs12712928	2	45192080	SIX3,SIX2	European M-A				12	15	lead		intergenic	.			1	AS20	C	G	0.1696	0.00401016	0.000397133	5.652e-24	??++-+	55.2	0.08196	418498	AST20	0.00418091	0.000400115	1.476e-25	??+++	0	0.5553	398925	AS20+AST20	0.00404465	0.000396309	1.868e-24	???++-+	57.1	0.07238	418468	AST20 UKBB only	0.0042387	0.000404335	109.897	1e-25	380422
rs58288813	2	158473008	ACVR1C	European M-A				13	16	lead		intronic	.	1	1	1	AS20	T	C	0.9461	0.00362788	0.000657109	3.371e-08	+-+--+	52.6	0.06118	456103	AST20	0.00370862	0.000663539	2.282e-08	+++-+	71.4	0.007333	415629	AS20+AST20	0.00360849	0.000657068	3.979e-08	++-+--+	44.2	0.09654	455293	AST20 UKBB only	0.00372579	0.000670137	30.9108	2.7e-08	380422
rs2848657	2	158495349	ACVR1C	European M-A				13	17	additional	9e-09	intergenic	.	1		1	AS20	A	T	0.1311	0.00261426	0.000438319	2.457e-09	?+--++	39.4	0.1584	454909	AST20	0.00262747	0.000442707	2.938e-09	?+--+	33.7	0.2098	414134	AS20+AST20	0.00261466	0.000438296	2.439e-09	?++--++	41.4	0.129	454031	AST20 UKBB only	0.0027385	0.00044656	37.6067	8.7e-10	380422
rs12692596	2	161265910	RBMS1	European M-A				14	18	lead		intronic	.	1	1	1	AS20	T	C	0.3717	0.00184517	0.000304609	1.382e-09	++-+++	0	0.7824	458091	AST20	0.00183413	0.000307638	2.492e-09	-+-++	0	0.6719	417287	AS20+AST20	0.00185381	0.000304587	1.156e-09	-++-+++	0	0.8439	457182	AST20 UKBB only	0.00185454	0.000311387	35.4709	2.6e-09	380422
rs13389219	2	165528876	GRB14,COBLL1	European M-A				15	19	lead		intergenic	.			1	AS20	T	C	0.3938	-0.00167664	0.000301302	2.627e-08	-+----	0	0.9634	457891	AST20	-0.00169898	0.000304339	2.371e-08	-----	34.3	0.193	417079	AS20+AST20	-0.00168531	0.000301283	2.222e-08	--+----	52.3	0.0503	456983	AST20 UKBB only	-0.00165951	0.000308162	29.0002	7.2e-08	380422
rs115478693	2	169701830	G6PC2	European M-A				16	20	additional	2.2e-10	intronic	.				AS20	C	G	0.0196	0.0119771	0.00112083	1.185e-26	??++?+	0	0.7054	401515	AST20	0.0119595	0.00112183	1.554e-26	??+++	0	0.626	398925	AS20+AST20	0.0119644	0.00112073	1.325e-26	???++?+	0	0.7259	401485	AST20 UKBB only	0.0118688	0.00113243	109.848	1.1e-25	380422
rs143869345	2	169708322	G6PC2	European M-A				16	21	additional	1.6e-17	intronic	.				AS20	A	G	0.983	-0.0154335	0.00119724	5.065e-38	?????-	0	1	380432	AST20	-0.0154335	0.00119724	5.065e-38	????-	0	1	380422	AS20+AST20	-0.0154335	0.00119724	5.065e-38	??????-	0	1	380422	AST20 UKBB only	-0.0154335	0.00119724	166.175	5.1e-38	380422
rs540524	2	169756930	G6PC2	European M-A				16	22	additional	7.5e-132	upstream	.				AS20	A	G	0.6385	-0.00224013	0.000310159	5.103e-13	+-+-?-	0	0.8609	441738	AST20	-0.00224253	0.000310568	5.171e-13	+-+--	0	0.8012	416264	AS20+AST20	-0.0022412	0.000310138	4.957e-13	+--+-?-	0	0.9162	440838	AST20 UKBB only	-0.00227859	0.000314103	52.6247	4e-13	380422
rs560887	2	169763148	G6PC2	European M-A			1	16	23	lead		intronic	.				AS20	T	C	0.2969	-0.0189982	0.000324481	1E-746	----?-	90.2	2.856e-08	439504	AST20	-0.0189555	0.00032487	1E-741	-----	63.2	0.02817	415683	AS20+AST20	-0.0189919	0.000324459	1E-746	-----?-	87.9	7.902e-08	438597	AST20 UKBB only	-0.0188922	0.000328971	3297.98	1E-718	380422
rs138726309	2	169763262	G6PC2	European, UKBB modelling, rare				16	24	rare	9.3e-42	exonic	nonsynonymous SNV				AS20	T	C	0.002788	NA	NA	NA	NA	NA	NA	NA	AST20	NA	NA	NA	NA	NA	NA	NA	AS20+AST20	NA	NA	NA	NA	NA	NA	NA	AS20 UKBB only	-0.0328077	0.00285432	132.113	1.4e-30	380422
rs2232323	2	169764141	G6PC2	European, UKBB modelling, rare				16	25	rare	1.5e-22	exonic	nonsynonymous SNV				AS20	C	A	0.006201	NA	NA	NA	NA	NA	NA	NA	AST20	NA	NA	NA	NA	NA	NA	NA	AS20+AST20	NA	NA	NA	NA	NA	NA	NA	AS20 UKBB only	-0.0317775	0.00191676	274.856	9.9e-62	380422
rs2232324	2	169764148	G6PC2	European, UKBB modelling, rare				16	26	rare	3.8e-19	exonic	synonymous SNV				AS20	A	G	0.002575	NA	NA	NA	NA	NA	NA	NA	AST20	NA	NA	NA	NA	NA	NA	NA	AS20+AST20	NA	NA	NA	NA	NA	NA	NA	AS20 UKBB only	-0.0210003	0.00314126	44.6933	2.3e-11	380422
rs146779637	2	169764368	G6PC2	European, UKBB modelling, rare				16	27	rare	4.3e-14	exonic	stopgain				AS20	T	C	0.003129	NA	NA	NA	NA	NA	NA	NA	AST20	NA	NA	NA	NA	NA	NA	NA	AS20+AST20	NA	NA	NA	NA	NA	NA	NA	AS20 UKBB only	-0.0337394	0.00269469	156.768	5.8e-36	380422
rs2232326	2	169764491	G6PC2	European, UKBB modelling, rare				16	28	rare	1e-26	exonic	nonsynonymous SNV				AS20	C	T	0.001677	NA	NA	NA	NA	NA	NA	NA	AST20	NA	NA	NA	NA	NA	NA	NA	AS20+AST20	NA	NA	NA	NA	NA	NA	NA	AS20 UKBB only	-0.0332957	0.00367995	81.8636	1.5e-19	380422
rs10497347	2	169771214	G6PC2	European M-A				16	29	additional	2.6e-09	intergenic	.				AS20	T	C	0.9872	-0.013915	0.00132498	8.451e-26	----?-	4.5	0.3813	434971	AST20	-0.0137992	0.0013267	2.451e-25	-----	0	0.6512	409611	AS20+AST20	-0.0138804	0.00132504	1.12e-25	-----?-	0	0.5388	434195	AST20 UKBB only	-0.0135683	0.00134347	101.998	5.6e-24	380422
rs56100844	2	169786707	G6PC2	European M-A				16	30	additional	4.2e-17	intronic	.				AS20	T	G	0.9852	0.0258235	0.00131218	3.209e-86	???+?+	80.4	0.02376	393871	AST20	0.0257904	0.00131207	5.116e-86	???++	76.3	0.04011	393841	AS20+AST20	0.0257904	0.00131207	5.116e-86	????+?+	76.3	0.04011	393841	AST20 UKBB only	0.0254456	0.00132278	370.041	1.8e-82	380422
rs853777	2	169812217	G6PC2	European M-A				16	31	additional	2.3e-18	intronic	.				AS20	T	C	0.3505	-0.0163812	0.000312548	1E-598	----+-	97.9	2.283e-48	452407	AST20	-0.0168814	0.000315702	1E-622	-----	87.2	2.821e-06	414044	AS20+AST20	-0.0163741	0.000312535	1E-598	-----+-	97.4	7.097e-48	451662	AST20 UKBB only	-0.0167739	0.000318985	2765.21	1E-602	380422
rs8192556	2	182542998	NEUROD1	European M-A				17	32	lead		exonic	nonsynonymous SNV	1	1		AS20	T	G	0.0244	0.00526358	0.000957035	3.801e-08	??--++	0	0.4177	418498	AST20	0.00520597	0.000966282	7.139e-08	??-++	0	0.4056	398925	AS20+AST20	0.0053039	0.000956927	2.979e-08	???-+++	0	0.4955	418468	AST20 UKBB only	0.00535431	0.00097907	29.9075	4.5e-08	380422
rs34222465	3	55123055	CACNA2D3	European M-A				18	33	lead		intergenic	.	1	1	1	AS20	A	G	0.5624	-0.00189558	0.000302584	3.737e-10	??-+--	60.6	0.05485	418498	AST20	-0.0018647	0.000304944	9.662e-10	??-+-	73.9	0.02157	398925	AS20+AST20	-0.00187177	0.000301964	5.695e-10	???-+--	61.2	0.05176	418468	AST20 UKBB only	-0.00187124	0.000308278	36.8445	1.3e-09	380422
rs4132537	3	100220307	TMEM45A	European M-A				19	34	lead		intronic	.				AS20	A	G	0.5151	-0.00165237	0.000296219	2.43e-08	?-----	0	0.9871	437005	AST20	-0.0016984	0.000298472	1.268e-08	?----	0	0.9072	414134	AS20+AST20	-0.00168491	0.000295618	1.201e-08	?------	0	0.9879	436127	AST20 UKBB only	-0.00170418	0.000302131	31.8156	1.7e-08	380422
rs11708067	3	123065778	ADCY5	European M-A				20	35	lead		intronic	.			1	AS20	A	G	0.7565	0.00648246	0.000346609	4.721e-78	++++?+	81.9	0.0001933	441110	AST20	0.00647796	0.000346273	4.286e-78	+++++	78.1	0.001096	417283	AS20+AST20	0.00648888	0.000345884	1.595e-78	+++++?+	76.7	0.0006534	440200	AST20 UKBB only	0.00636188	0.000350598	329.27	1.4e-73	380422
rs113861493	3	141128250	ZBTB38	European M-A				21	36	lead		intronic	.			1	AS20	A	G	0.956	0.00552875	0.000720927	1.734e-14	??++-+	41.8	0.1607	418498	AST20	0.00577288	0.000726373	1.903e-15	??+++	0	0.6089	398925	AS20+AST20	0.00557273	0.000719451	9.497e-15	???++-+	44.9	0.1423	418468	AST20 UKBB only	0.00566635	0.000734491	59.516	1.2e-14	380422
rs17437371	3	152175307	MBNL1	European M-A				22	37	lead		intronic	.			1	AS20	T	G	0.8982	0.00285258	0.000493658	7.539e-09	?+-+?+	0	0.9526	436971	AST20	0.00284285	0.000493351	8.296e-09	?--++	0	0.9345	411539	AS20+AST20	0.00284068	0.000492638	8.105e-09	?-+-+?+	0	0.9891	436093	AST20 UKBB only	0.00284301	0.000498994	32.4612	1.2e-08	380422
rs9799314	3	160082071	TRIM59,KPNA4	European M-A				23	38	lead		intronic	.	1	1	1	AS20	T	C	0.4708	0.00178425	0.000298785	2.348e-09	+-+-?+	59.9	0.04102	440042	AST20	0.00184484	0.000298573	6.457e-10	+++-+	55.8	0.05968	416044	AS20+AST20	0.00181812	0.000298167	1.076e-09	++-+-?+	60.9	0.02533	439182	AST20 UKBB only	0.00194974	0.000302208	41.6236	1.1e-10	380422
rs73174306	3	169194244	MECOM	European M-A				24	39	lead		ncRNA_intronic	.	1	1		AS20	A	T	0.9577	-0.00582677	0.000737678	2.816e-15	???-+-	58.4	0.09038	410854	AST20	-0.00592786	0.000741751	1.331e-15	???--	0	0.9968	393841	AS20+AST20	-0.00573052	0.000736173	7.015e-15	????-+-	57.7	0.09422	410824	AST20 UKBB only	-0.00592817	0.000745765	63.1884	1.9e-15	380422
rs11925442	3	170687273	SLC2A2	European M-A				25	40	additional	3.6e-09	intergenic	.			1	AS20	T	C	0.8759	0.00839337	0.000452477	8.184e-77	-+++?+	76.8	0.001744	438489	AST20	0.00829236	0.00045231	4.484e-75	-++++	53.7	0.07069	415325	AS20+AST20	0.00832686	0.000451564	6.268e-76	-++++?+	71.8	0.003273	437640	AST20 UKBB only	0.00830447	0.000458085	328.648	1.9e-73	380422
rs1514895	3	170705693	SLC2A2	European M-A				25	41	lead		intergenic	.			1	AS20	A	G	0.7139	0.0076783	0.000328962	1.7e-120	++++?+	54.8	0.06488	440744	AST20	0.0076044	0.000328771	2.32e-118	+++++	28.2	0.2333	416915	AS20+AST20	0.0076123	0.000328294	6.1e-119	+++++?+	44	0.112	439838	AST20 UKBB only	0.00762982	0.000332899	525.295	3e-116	380422
rs6808574	3	187740523	LPP	European M-A				26	42	lead		intergenic	.			1	AS20	T	C	0.3904	-0.0020996	0.000303659	4.701e-12	----+-	48.9	0.08145	458035	AST20	-0.00214389	0.000306143	2.507e-12	-----	41	0.148	417239	AS20+AST20	-0.00209313	0.000303039	4.945e-12	-----+-	42.6	0.1065	457125	AST20 UKBB only	-0.00214135	0.000309913	47.7413	4.9e-12	380422
rs1503884	4	18207538	LCORL	European M-A				27	43	lead		intergenic	.	1	1	1	AS20	T	G	0.5616	-0.00178156	0.000298641	2.438e-09	?-+-+-	16	0.3129	454911	AST20	-0.00184528	0.00030106	8.829e-10	?++--	0	0.65	414134	AS20+AST20	-0.0017858	0.000298036	2.074e-09	?+-+-+-	26.9	0.2328	454033	AST20 UKBB only	-0.00185315	0.000304846	36.954	1.2e-09	380422
rs4693043	4	83563582	SCD5	European M-A				28	44	lead		intronic	.	1	1	1	AS20	A	G	0.1415	0.00233815	0.000423493	3.369e-08	-+++++	0	0.5673	457601	AST20	0.00229219	0.000426905	7.903e-08	-+-++	0	0.5308	416791	AS20+AST20	0.00234507	0.000422632	2.878e-08	-++++++	0	0.6636	456696	AST20 UKBB only	0.00227009	0.000432345	27.5693	1.5e-07	380422
rs11728350	4	106078097	TET2	European M-A				29	45	lead		intronic	.			1	AS20	A	G	0.8746	-0.00278905	0.000472636	3.612e-09	?-+-+-	30.8	0.2162	454831	AST20	-0.0029826	0.00044917	3.132e-11	?-+--	0	0.4007	414134	AS20+AST20	-0.00288364	0.000444487	8.723e-11	?--+-+-	21.6	0.2711	453953	AST20 UKBB only	-0.00299975	0.000454663	43.5302	4.2e-11	380422
rs34402524	4	106196829	TET2	European, UKBB modelling	1			29	45	in LD with lead		exonic	nonsynonymous SNV			1	AS20	T	G	0.8762	-0.00274548	0.000470735	5.466e-09	+++-+-	32.9	0.1895	421638	AST20	-0.00290949	0.000446973	7.549e-11	+-+--	8.6	0.3576	414618	AS20+AST20	-0.00280271	0.000442737	2.445e-10	+-++-+-	34.4	0.1657	434994	AST20 UKBB only	-0.0029712	0.000452432	43.1277	5.1e-11	380422
rs72695652	4	185715901	ACSL1	European M-A				30	46	lead		intronic	.			1	AS20	A	G	0.8592	0.00349701	0.000460091	2.946e-14	-++??+	0	0.5017	424903	AST20	0.00347696	0.000432722	9.351e-16	-++?+	0	0.7011	401954	AS20+AST20	0.00349863	0.000432139	5.677e-16	-+++??+	0	0.5308	424149	AST20 UKBB only	0.00346189	0.000433337	63.8228	1.4e-15	380422
rs146886108	5	14751305	ANKH	European, UKBB modelling, rare				31	47	rare	7.4e-13	exonic	nonsynonymous SNV	1	1	1	AS20	T	C	0.007162	NA	NA	NA	NA	NA	NA	NA	AST20	NA	NA	NA	NA	NA	NA	NA	AS20+AST20	NA	NA	NA	NA	NA	NA	NA	AST20 UKBB only	-0.012466	0.00178877	48.5673	3.2e-12	380422
rs4457054	5	76425060	ZBED3	European M-A				32	48	lead		ncRNA_intronic	.			1	AS20	C	G	0.6922	-0.00277483	0.000320176	4.453e-18	+-----	44.5	0.1089	452674	AST20	-0.00277841	0.000322654	7.236e-18	+----	50.8	0.08707	414186	AS20+AST20	-0.00279343	0.000319527	2.282e-18	+-+----	40.1	0.124	451941	AST20 UKBB only	-0.00265292	0.000326358	66.0782	4.3e-16	380422
rs1820177	5	95696429	PCSK1	European M-A				33	49	lead		ncRNA_intronic	.			1	AS20	T	C	0.2861	-0.00367309	0.000327496	3.415e-29	?-----	60.8	0.03724	452887	AST20	-0.00367791	0.000330177	8.082e-29	?+---	0	0.7626	412651	AS20+AST20	-0.00364914	0.000326829	6.028e-29	?+-----	71.6	0.00346	452092	AST20 UKBB only	-0.00371112	0.000334324	123.218	1.2e-28	380422
rs71584073	5	148149418	ADRB2	European M-A				34	50	lead		intergenic	.	1	1		AS20	T	C	0.923	0.00371016	0.000556406	2.592e-11	??++-+	0	0.404	418498	AST20	0.00377126	0.000560262	1.682e-11	??+++	0	0.9116	398925	AS20+AST20	0.0036607	0.000555271	4.321e-11	???++-+	0	0.4256	418468	AST20 UKBB only	0.00374186	0.000564455	43.9457	3.4e-11	380422
rs9379084	6	7231843	RREB1	European M-A				35	51	additional	2.1e-19	exonic	nonsynonymous SNV			1	AS20	A	G	0.1166	-0.00336377	0.00047343	1.202e-12	------	0.9	0.4105	436265	AST20	-0.00360506	0.0005082	1.305e-12	-----	0	0.5456	413362	AS20+AST20	-0.00354555	0.000502135	1.654e-12	-------	0	0.6383	435355	AST20 UKBB only	-0.00359476	0.000516171	48.5012	3.3e-12	380422
rs76823979	6	7236663	RREB1	European M-A				35	52	lead		intronic	.			1	AS20	T	C	0.176	-0.00396506	0.000388615	1.921e-24	---++-	51.6	0.06617	452804	AST20	-0.00392397	0.000413017	2.084e-21	---+-	1	0.4007	414313	AS20+AST20	-0.00378817	0.000408645	1.86e-20	--+-++-	41.2	0.1163	452102	AST20 UKBB only	-0.00402115	0.000418455	92.343	7.3e-22	380422
rs7766070	6	20686573	CDKAL1	European M-A				36	53	lead		intronic	.			1	AS20	A	C	0.2627	0.00286715	0.000335794	1.361e-17	++-+-+	69	0.006426	457834	AST20	0.00309169	0.000359488	7.954e-18	++-++	50.4	0.08908	417021	AS20+AST20	0.00302548	0.000355515	1.737e-17	+++-+-+	62.6	0.0135	456927	AST20 UKBB only	0.00312262	0.000364698	73.3111	1.1e-17	380422
rs589428	6	31848220	EHMT2	European M-A				37	54	lead		intronic	.			1	AS20	T	G	0.363	0.00171722	0.00031024	3.11e-08	++++?+	0	0.9105	441120	AST20	0.00170562	0.000327729	1.947e-07	+-+++	0	0.8538	417288	AS20+AST20	0.00171406	0.000327302	1.633e-07	+-+++?+	0	0.8723	440210	AST20 UKBB only	0.0016563	0.000332372	24.8331	6.3e-07	380422
rs9461856	6	33395199	SYNGAP1	European M-A				38	55	lead		intronic	.	1	1	1	AS20	A	G	0.4891	-0.00174349	0.000297935	4.86e-09	+---?-	19.3	0.2919	436654	AST20	-0.00182135	0.000316137	8.348e-09	+----	30.4	0.2186	414391	AS20+AST20	-0.00182348	0.00031567	7.625e-09	+-+--?-	17.1	0.3032	435682	AST20 UKBB only	-0.0017341	0.0003206	29.2564	6.3e-08	380422
rs10305492	6	39046794	GLP1R	European M-A				39	56	lead		exonic	nonsynonymous SNV			1	AS20	A	G	0.0158	-0.0105921	0.00118734	4.629e-19	?-+-+-	65.7	0.02018	422499	AST20	-0.0109088	0.00126298	5.752e-18	?++--	10.7	0.3396	402081	AS20+AST20	-0.0104037	0.00124895	8.086e-17	?+-+-+-	69.8	0.0054	422469	AST20 UKBB only	-0.0111602	0.00127876	76.1673	2.6e-18	380422
rs10223666	6	43805502	VEGFA	European M-A				40	57	lead		intergenic	.			1	AS20	C	G	0.6946	-0.00248435	0.000321497	1.097e-14	?-----	0	0.6915	447268	AST20	-0.00241119	0.000343953	2.379e-12	?----	0	0.8644	410415	AS20+AST20	-0.00247354	0.000340188	3.566e-13	?------	0	0.7727	446547	AST20 UKBB only	-0.00240638	0.000348647	47.6384	5.1e-12	380422
rs118126621	6	109304170	ARMC2,SESN1	European M-A				41	58	lead		intergenic	.	1	1		AS20	A	G	0.0246	0.00535907	0.000977845	4.241e-08	???+-+	60.1	0.0816	410854	AST20	0.00550474	0.000984857	2.279e-08	???++	79.1	0.02859	393841	AS20+AST20	0.0054022	0.000975838	3.095e-08	????+-+	62.9	0.06766	410824	AST20 UKBB only	0.00522496	0.000993115	27.68	1.4e-07	380422
rs945134	6	117281179	RFX6,VGLL2	European M-A				42	59	lead		intergenic	.				AS20	T	C	0.171	-0.00296616	0.000393126	4.521e-14	?---+-	46.6	0.1123	454914	AST20	-0.00310381	0.00039644	4.91e-15	?----	0	0.7993	414134	AS20+AST20	-0.00301595	0.000392335	1.504e-14	?----+-	38.1	0.1522	454036	AST20 UKBB only	-0.0030695	0.000401397	58.4771	2.1e-14	380422
rs2800734	6	127417035	SOGA3,RSPO3	European M-A			1	43	60	lead		intergenic	.			1	AS20	A	G	0.2914	-0.0020023	0.000326434	8.578e-10	?-----	0	0.7162	453658	AST20	-0.00202805	0.000329089	7.156e-10	?+---	0	0.5677	412967	AS20+AST20	-0.00201567	0.000325769	6.115e-10	?+-----	0	0.5715	452859	AST20 UKBB only	-0.00198209	0.000333056	35.4171	2.7e-09	380422
rs7756291	6	137235325	PEX7	European M-A	1			44	61	lead		downstream	.	1	1	1	AS20	T	C	0.5514	-0.00164031	0.000302391	5.813e-08	?+-+?-	0	0.4064	435545	AST20	-0.00165278	0.000302175	4.51e-08	?+-+-	28	0.2439	412504	AS20+AST20	-0.0016518	0.000301763	4.404e-08	?+--+?-	0	0.4703	434769	AST20 UKBB only	-0.00171777	0.000305981	31.5166	2e-08	380422
rs63739861	6	153430868	RGS17	European M-A				45	62	lead		intronic	.			1	AS20	A	C	0.5988	-0.00202781	0.000305635	3.251e-11	----?-	34.8	0.1893	438048	AST20	-0.00199258	0.000305413	6.836e-11	-----	0	0.4219	415229	AS20+AST20	-0.00201782	0.000305006	3.698e-11	-----?-	18.8	0.2909	437229	AST20 UKBB only	-0.00198049	0.000309294	41.0018	1.5e-10	380422
rs17168486	7	14898282	DGKB,AGMO	European M-A				46	63	additional	3.7e-22	intronic	.			1	AS20	T	C	0.1726	0.00355705	0.000391857	1.112e-19	++++-+	54.3	0.05236	458107	AST20	0.00365571	0.000395061	2.172e-20	+++++	64.7	0.02303	417290	AS20+AST20	0.00356689	0.000391047	7.417e-20	++0++-+	58.1	0.02629	457197	AST20 UKBB only	0.0036912	0.000399877	85.2085	2.7e-20	380422
rs6972516	7	15051789	DGKB,AGMO	UKBB and Vanderbilt M-A, sex-dimorphic			1	46	64	in LD with lead		intergenic	.			1	AS20	T	G	0.5312	0.00474632	0.000295921	6.807e-58	?+++-+	78	0.001141	450724	AST20	0.00485138	0.000298303	1.799e-59	?++++	0	0.9623	411770	AS20+AST20	0.00472615	0.000295313	1.2e-57	?++++-+	76.1	0.0008295	450006	AST20 UKBB only	0.00487233	0.000301968	260.347	1.4e-58	380422
rs1974619	7	15065300	DGKB,AGMO	European M-A				46	64	lead		intergenic	.			1	AS20	T	C	0.5487	0.00477495	0.000297119	4.084e-58	++++-+	75.4	0.001075	455244	AST20	0.00486348	0.000299475	2.628e-59	+++++	1.8	0.3963	415323	AS20+AST20	0.00475112	0.000296503	8.71e-58	+++++-+	71.2	0.001978	454453	AST20 UKBB only	0.00486445	0.000303197	257.406	6.3e-58	380422
rs849134	7	28196222	JAZF1	European M-A				47	65	lead		intronic	.			1	AS20	A	G	0.4956	0.00172606	0.000294474	4.587e-09	--++-+	0	0.7997	457823	AST20	0.00178779	0.000296821	1.711e-09	--+++	0	0.8696	417011	AS20+AST20	0.00173792	0.000293873	3.342e-09	---++-+	0	0.8326	456916	AST20 UKBB only	0.00180189	0.000300528	35.9491	2e-09	380422
rs1008384	7	44178626	GCK	European M-A				48	66	additional	2.1e-54	intronic	.			1	AS20	A	G	0.723	0.0032004	0.000330858	3.925e-22	?+-+++	0	0.5087	451594	AST20	0.0032141	0.000333474	5.513e-22	?+-++	0	0.4267	412130	AS20+AST20	0.00320291	0.000330175	2.996e-22	?++-+++	0	0.6275	450829	AST20 UKBB only	0.00329242	0.000337578	95.1221	1.8e-22	380422
rs2971671	7	44211337	GCK	European M-A				48	67	additional	1.8e-69	intronic	.			1	AS20	T	C	0.7783	-0.0105502	0.000354927	3.66e-194	----+-	94.3	1.902e-17	458103	AST20	-0.0109217	0.000357813	1.27e-204	-----	57.9	0.04974	417290	AS20+AST20	-0.0105518	0.000354194	5.09e-195	-----+-	92.9	3.193e-16	457193	AST20 UKBB only	-0.0108514	0.000362328	896.949	4.5e-197	380422
rs183606969	7	44214499	GCK	European M-A				48	68	additional	2.7e-11	intronic	.			1	AS20	T	C	0.9635	-0.00436283	0.00084701	2.593e-07	???-?-	0	0.83	393871	AST20	-0.00433749	0.000845288	2.876e-07	???--	0	0.945	393841	AS20+AST20	-0.00433749	0.000845288	2.876e-07	????-?-	0	0.945	393841	AST20 UKBB only	-0.00433034	0.00085163	25.8549	3.7e-07	380422
rs2971670	7	44226101	GCK	European M-A				48	69	lead		intronic	.			1	AS20	T	C	0.1778	0.0137735	0.000388929	1.04e-274	++++?+	93.2	5.284e-12	438929	AST20	0.0137534	0.000388632	2.49e-274	+++++	89.9	5.383e-08	415562	AS20+AST20	0.0138064	0.000388114	3.66e-277	+++++?+	91.9	4.865e-12	438110	AST20 UKBB only	0.013606	0.000393373	1196.33	3.8e-262	380422
rs3757840	7	44231216	GCK	European M-A				48	70	additional	3.4e-57	intergenic	.			1	AS20	T	G	0.5052	0.00866254	0.000294911	1.2e-189	++++-+	94.9	1.685e-19	439359	AST20	0.00901635	0.000297185	3.49e-202	+++++	81.4	0.0002497	416464	AS20+AST20	0.00868319	0.000294303	2.54e-191	+++++-+	93.9	6.175e-19	438457	AST20 UKBB only	0.00895819	0.000300879	886.453	8.6e-195	380422
rs138917529	7	44235694	GCK	European M-A				48	71	additional	4.6e-19	intergenic	.			1	AS20	A	T	0.9851	0.0131543	0.00124727	5.273e-26	??++-+	77.5	0.003939	418498	AST20	0.0138085	0.00125648	4.279e-28	??+++	0	0.387	398925	AS20+AST20	0.0132436	0.00124471	1.943e-26	???++-+	77.7	0.003753	418468	AST20 UKBB only	0.0135634	0.0012691	114.222	1.2e-26	380422
rs2108349	7	50786663	GRB10,COBL	European M-A				49	72	lead		intronic	.			1	AS20	A	G	0.6834	-0.00248678	0.00031674	4.122e-15	----+-	51.6	0.06649	458105	AST20	-0.0026286	0.000319266	1.822e-16	-----	0	0.4863	417290	AS20+AST20	-0.00252394	0.000316101	1.41e-15	-----+-	46.2	0.08362	457195	AST20 UKBB only	-0.00255747	0.000323285	62.5821	2.6e-15	380422
rs11773850	7	75824961	SRRM3	UKBB and Vanderbilt M-A, sex-dimorphic			1	50	73	in LD with lead		intergenic	.				AS20	A	G	0.0228	0.00566122	0.00100301	1.659e-08	?++-?+	37.2	0.189	436153	AST20	0.00572986	0.00100188	1.071e-08	?++-+	28.4	0.2417	412757	AS20+AST20	0.00572991	0.00100089	1.035e-08	?+++-?+	27.3	0.2399	435357	AST20 UKBB only	0.00584865	0.00100965	33.5556	6.9e-09	380422
rs11767259	7	75855519	SRRM3	European M-A				50	73	lead		intronic	.				AS20	T	C	0.0312	0.00528906	0.000867024	1.059e-09	??++?+	0	0.8543	401515	AST20	0.00539807	0.000866026	4.572e-10	??+++	0	0.594	398925	AS20+AST20	0.00538828	0.000865196	4.73e-10	???++?+	0	0.8516	401485	AST20 UKBB only	0.00533811	0.00087499	37.2194	1.1e-09	380422
rs6465239	7	89815119	STEAP2-AS1	European M-A				51	74	lead		ncRNA_intronic	.			1	AS20	C	G	0.5294	0.00179538	0.000297814	1.654e-09	+++-?+	74.2	0.003738	437959	AST20	0.00178403	0.000297572	2.031e-09	+++-+	63.8	0.02607	414945	AS20+AST20	0.00181278	0.00029719	1.062e-09	++++-?+	68.2	0.007623	437153	AST20 UKBB only	0.00188561	0.000301317	39.1612	3.9e-10	380422
rs221798	7	100287495	POP7,EPO	European M-A				52	75	lead		upstream	.	1	1	1	AS20	C	G	0.1138	-0.00293099	0.000464176	2.712e-10	-++-+-	2.3	0.4019	456275	AST20	-0.00304916	0.000467795	7.118e-11	-++--	0	0.7779	415738	AS20+AST20	-0.00292425	0.000463221	2.739e-10	-+++-+-	0	0.5175	455440	AST20 UKBB only	-0.00302139	0.000473264	40.7576	1.7e-10	380422
rs534043	7	100312724	POP7,EPO	UKBB and Vanderbilt M-A, sex-dimorphic			1	52	75	in LD with lead		intergenic	.	1		1	AS20	A	G	0.1138	-0.00290881	0.000464121	3.672e-10	-++-+-	17.3	0.3019	455056	AST20	-0.00304274	0.000467777	7.786e-11	--+--	0	0.7454	414983	AS20+AST20	-0.00290281	0.000463166	3.673e-10	--++-+-	6	0.3815	454243	AST20 UKBB only	-0.00299917	0.00047346	40.127	2.4e-10	380422
rs3801969	7	106711492	PRKAR2B	European M-A				53	76	lead		intronic	.	1	1		AS20	T	G	0.4363	0.00169827	0.000298071	1.215e-08	++-+-+	0	0.4747	458102	AST20	0.00173052	0.00030046	8.433e-09	+--++	0	0.8714	417289	AS20+AST20	0.00168242	0.000297464	1.551e-08	+-+-+-+	27.5	0.2185	457192	AST20 UKBB only	0.00175134	0.00030421	33.1433	8.6e-09	380422
rs9987289	8	9183358	PPP1R3B	European M-A				54	77	lead		ncRNA_intronic	.			1	AS20	A	G	0.0911	0.00493231	0.000512909	6.822e-22	++-+-+	83.2	1.635e-05	456527	AST20	0.005122	0.000516911	3.81e-23	++-++	82.4	0.0001401	415741	AS20+AST20	0.00495463	0.00051186	3.679e-22	+++-+-+	78.9	7.849e-05	455646	AST20 UKBB only	0.00494999	0.000523313	89.4715	3.1e-21	380422
rs62523081	8	95946160	TP53INP1	European M-A				55	78	lead		intronic	.			1	AS20	A	G	0.3607	0.00209812	0.000308	9.619e-12	?+-+-+	79.7	0.0005637	452474	AST20	0.00220942	0.00031049	1.112e-12	?+-++	60.6	0.05493	412455	AS20+AST20	0.0021136	0.000307377	6.145e-12	?++-+-+	76.9	0.0006159	451540	AST20 UKBB only	0.00214721	0.000314291	46.6752	8.4e-12	380422
rs9650069	8	118204020	SLC30A8	European M-A				56	79	lead		intergenic	.			1	AS20	T	C	0.3068	-0.00566751	0.000321847	2.089e-69	----+-	89.4	5.076e-09	454103	AST20	-0.00592976	0.000324434	1.256e-74	-----	48	0.1037	414799	AS20+AST20	-0.00568657	0.000321193	3.868e-70	-----+-	87.3	1.626e-08	453300	AST20 UKBB only	-0.00588655	0.000328278	321.542	6.7e-72	380422
rs4237150	9	4290085	GLIS3	European M-A				57	80	lead		intronic	.			1	AS20	C	G	0.4028	0.00249968	0.000301029	1.008e-16	++++-+	41.4	0.1292	459274	AST20	0.00252937	0.000303511	7.835e-17	+++++	41.2	0.1468	416798	AS20+AST20	0.00249377	0.00030042	1.033e-16	+++++-+	28.1	0.2138	458369	AST20 UKBB only	0.00248796	0.000307265	65.5631	5.6e-16	380422
rs10811662	9	22134253	CDKN2B	European M-A				58	81	lead		intergenic	.			1	AS20	A	G	0.1744	-0.00302783	0.000389454	7.571e-15	--+-+-	78.4	0.0003095	453645	AST20	-0.00322232	0.000392596	2.254e-16	--+--	0	0.541	414622	AS20+AST20	-0.00303427	0.000388659	5.856e-15	---+-+-	74.6	0.0006244	452902	AST20 UKBB only	-0.0031632	0.000397402	63.3568	1.7e-15	380422
rs706115	9	33253605	BAG1	European M-A				59	82	lead		UTR3	.				AS20	C	G	0.8392	0.0028032	0.0004066	5.415e-12	?+++?+	0	0.9122	437934	AST20	0.00278341	0.000406342	7.389e-12	?-+++	0	0.8631	414134	AS20+AST20	0.00278934	0.000405757	6.225e-12	?-+++?+	0	0.9479	437056	AST20 UKBB only	0.00275586	0.000411261	44.9032	2.1e-11	380422
rs12335452	9	111700976	IKBKAP	European M-A				60	83	lead		intronic	.			1	AS20	C	G	0.0243	-0.0067096	0.000976313	6.314e-12	----?-	0	0.7733	435358	AST20	-0.00671334	0.000976845	6.31e-12	-----	0	0.7047	413985	AS20+AST20	-0.00672651	0.000974386	5.079e-12	-----?-	0	0.817	434561	AST20 UKBB only	-0.00678111	0.000989579	46.957	7.3e-12	380422
rs635634	9	136155000	ABO	European M-A				61	84	lead		intergenic	.			1	AS20	T	C	0.1839	0.00369173	0.000385911	1.108e-21	++++?+	1.8	0.3963	438437	AST20	0.00369293	0.000385742	1.033e-21	+++++	0	0.57	405524	AS20+AST20	0.00370209	0.00038519	7.18e-22	+++++?+	0	0.6762	427927	AST20 UKBB only	0.00366365	0.000390457	88.0402	6.4e-21	380422
rs28378473	9	139245460	GPSM1	European M-A				62	85	lead		intronic	.			1	AS20	T	C	0.2669	-0.00289527	0.000338727	1.258e-17	??--?-	49.1	0.1401	401515	AST20	-0.0028736	0.000338271	1.98e-17	??---	35.5	0.212	398925	AS20+AST20	-0.00288289	0.000338018	1.479e-17	???--?-	44.4	0.1657	401485	AST20 UKBB only	-0.00278144	0.000342314	66.022	4.5e-16	380422
rs11257655	10	12307894	CDC123,CAMK1D	European M-A				63	86	lead		intergenic	.			1	AS20	T	C	0.2074	0.00316713	0.000363186	2.772e-18	++++-+	37.8	0.1542	458104	AST20	0.00322358	0.00036675	1.501e-18	+++++	35.5	0.1844	417290	AS20+AST20	0.00317376	0.000363163	2.347e-18	+++++-+	39.2	0.1306	457194	AST20 UKBB only	0.0032065	0.000371394	74.5406	5.9e-18	380422
rs2236418	10	26505496	GAD2	European M-A				64	87	lead		UTR5	.			1	AS20	A	G	0.8206	0.00230617	0.000387169	2.577e-09	-+++?+	0	0.8905	440762	AST20	0.00229498	0.000387791	3.257e-09	-++-+	0	0.7786	416934	AS20+AST20	0.00229245	0.000387189	3.205e-09	-+-+-?+	0	0.885	439856	AST20 UKBB only	0.00233584	0.000392665	35.3869	2.7e-09	380422
rs61856594	10	52637925	A1CF	European M-A				65	88	lead		intronic	.	1	1		AS20	A	G	0.7037	0.00220764	0.000322449	7.568e-12	?-++++	0	0.4743	452748	AST20	0.00217466	0.000325623	2.415e-11	?++++	0	0.4238	412615	AS20+AST20	0.00220917	0.00032242	7.29e-12	?+-++++	0	0.594	451966	AST20 UKBB only	0.00211164	0.000329581	41.0501	1.5e-10	380422
rs714549	10	95389083	PDE6C	European, UKBB modelling	1			66	89	lead		intronic	.				AS20	A	G	0.6645	0.00150754	0.000312504	1.407e-06	+0---+	82.6	2.568e-05	453891	AST20	0.00165565	0.000315621	1.557e-07	+++-+	79.2	0.0007125	413080	AS20+AST20	0.00151791	0.000312481	1.188e-06	++----+	79.3	6.242e-05	452984	AST20 UKBB only	0.00177496	0.000319526	30.8577	2.8e-08	380422
rs12244654	10	113017407	ADRA2A	European M-A				67	90	lead		intergenic	.			1	AS20	T	C	0.0905	-0.00623302	0.000519771	3.92e-33	----?-	0	0.5301	436420	AST20	-0.00620028	0.0005205	1.023e-32	-----	0	0.8881	414159	AS20+AST20	-0.00623669	0.000519748	3.577e-33	-----?-	18.1	0.2965	435644	AST20 UKBB only	-0.00625694	0.0005269	141.016	1.6e-32	380422
rs11195538	10	113117650	ADRA2A	European M-A				67	91	additional	2.8e-08	intergenic	.	1			AS20	T	C	0.9333	0.00298566	0.000594189	5.041e-07	++?+-+	40.4	0.1517	421894	AST20	0.00310088	0.00059949	2.309e-07	++?++	34	0.2084	403260	AS20+AST20	0.00298331	0.00059417	5.141e-07	++-?+-+	35.5	0.1708	421089	AST20 UKBB only	0.00300466	0.000603527	24.7854	6.4e-07	380422
rs144155527	10	114737633	TCF7L2	European M-A				68	92	additional	5.2e-09	intronic	.	1		1	AS20	T	C	0.0192	-0.00571904	0.00108983	1.54e-07	??+-+-	55.2	0.08233	418498	AST20	-0.00607441	0.00110125	3.469e-08	??+--	10.7	0.3262	398925	AS20+AST20	-0.00571873	0.00108974	1.539e-07	???+-+-	55.2	0.08235	418468	AST20 UKBB only	-0.00621333	0.00111062	31.2981	2.2e-08	380422
rs7903146	10	114758349	TCF7L2	European M-A				68	93	lead		intronic	.			1	AS20	T	C	0.2874	0.00515734	0.000325176	1.196e-56	++++-+	83.3	1.543e-05	458106	AST20	0.00534722	0.000328444	1.358e-59	+++++	77.2	0.001522	417290	AS20+AST20	0.00514783	0.000325153	1.872e-56	+++++-+	84.9	5.033e-07	457196	AST20 UKBB only	0.0054026	0.000332583	263.879	2.4e-59	380422
rs3842753	11	2181060	INS	European M-A				69	94	lead		UTR3	.			1	AS20	T	G	0.2893	0.00315213	0.000330766	1.576e-21	?-+-?+	0	0.3939	431747	AST20	0.00315784	0.00033052	1.246e-21	?-+-+	0	0.4232	411003	AS20+AST20	0.00315948	0.00033009	1.053e-21	?--+-?+	0	0.5263	431092	AST20 UKBB only	0.00324206	0.000334359	94.0191	3.1e-22	380422
rs231362	11	2691471	KCNQ1	European M-A				70	95	lead		ncRNA_exonic	.			1	AS20	A	G	0.4751	-0.00179693	0.000298326	1.708e-09	+-?-+-	12	0.3374	430968	AST20	-0.00191528	0.000300429	1.828e-10	+-?--	0	0.7572	410654	AS20+AST20	-0.00182557	0.000297733	8.702e-10	+-+?-+-	38	0.1528	430087	AST20 UKBB only	-0.00190673	0.000302132	39.8278	2.8e-10	380422
rs234864	11	2857297	KCNQ1	European M-A				70	96	additional	3.5e-09	intronic	.			1	AS20	A	G	0.5573	-0.00174586	0.000299922	5.848e-09	??--+-	29.2	0.2369	418498	AST20	-0.00176083	0.000302217	5.664e-09	??---	0	0.4911	398925	AS20+AST20	-0.00173164	0.000299305	7.228e-09	???--+-	28.7	0.2399	418468	AST20 UKBB only	-0.0017371	0.000305756	32.2774	1.3e-08	380422
rs2168101	11	8255408	LMO1	European M-A				71	97	lead		intronic	.			1	AS20	A	C	0.3098	-0.00272395	0.000330512	1.699e-16	?+?-+-	79.9	0.001861	419215	AST20	-0.00288381	0.000332899	4.607e-18	?+?--	49	0.1405	401459	AS20+AST20	-0.0027317	0.000329846	1.214e-16	?+??-+-	80.5	0.001534	418442	AST20 UKBB only	-0.00285634	0.000335409	72.522	1.7e-17	380422
rs11022029	11	11806317	USP47	European M-A				72	98	lead		intergenic	.	1	1		AS20	T	C	0.8504	0.00223168	0.000415273	7.7e-08	?-+--+	0	0.5509	454916	AST20	0.00231145	0.000418607	3.356e-08	?++-+	0	0.7544	414134	AS20+AST20	0.00226341	0.000414449	4.728e-08	?+-+--+	0	0.6604	454038	AST20 UKBB only	0.00237397	0.000423791	31.3794	2.1e-08	380422
rs141521721	11	14763828	PDE3B	European M-A				73	99	lead		intronic	.	1	1	1	AS20	A	C	0.0241	0.0050419	0.000968325	1.921e-07	??++-+	75.9	0.005995	418498	AST20	0.00543227	0.000975613	2.576e-08	??+++	0	0.3829	398925	AS20+AST20	0.00504852	0.000966379	1.749e-07	???++-+	76	0.005875	418468	AST20 UKBB only	0.00526493	0.00098307	28.6825	8.5e-08	380422
rs12146443	11	17384498	KCNJ11	European M-A				74	100	lead		intronic	.			1	AS20	T	C	0.3806	0.0024577	0.000304284	6.639e-16	-+-+-+	22.7	0.2635	455986	AST20	0.00246877	0.00030671	8.334e-16	-++++	0	0.697	415666	AS20+AST20	0.00242228	0.00030367	1.503e-15	-++-+-+	0	0.4414	455190	AST20 UKBB only	0.00246092	0.000310418	62.8491	2.2e-15	380422
rs10501320	11	47293799	MADD	European M-A				75	101	lead		intronic	.			1	AS20	C	G	0.2648	-0.00385548	0.000334449	9.55e-31	----+-	10.4	0.3491	457286	AST20	-0.00392255	0.000337089	2.687e-31	-----	0	0.9635	416480	AS20+AST20	-0.00383633	0.000333776	1.419e-30	-----+-	0	0.4447	456384	AST20 UKBB only	-0.00389598	0.000341282	130.318	3.5e-30	380422
rs11517651	11	48410482	OR4C5,OR4A47	European M-A				76	102	lead		intergenic	.			1	AS20	T	G	0.8355	0.0022903	0.000415564	3.562e-08	++?+++	0	0.9035	440127	AST20	0.00226465	0.000418879	6.429e-08	++?++	0	0.7084	406907	AS20+AST20	0.00228092	0.000414722	3.801e-08	++-?+++	0	0.9103	439449	AST20 UKBB only	0.00224823	0.000421727	28.4196	9.8e-08	380422
rs72913090	11	50653357	OR4A5	European M-A				77	103	lead		intergenic	.	1	1		AS20	A	C	0.9158	0.00315408	0.000545339	7.307e-09	????-+	56.7	0.1287	397415	AST20	0.00326567	0.000549114	2.728e-09	????+	0	1	380422	AS20+AST20	0.00315483	0.000544246	6.763e-09	?????-+	56.7	0.1287	397405	AST20 UKBB only	0.00326567	0.000549114	35.3689	2.7e-09	380422
rs150587121	11	55036391	TRIM48	European M-A				78	104	lead		intronic	.	1	1		AS20	T	C	0.9072	0.00296021	0.000543452	5.121e-08	?+-??+	0	0.828	414949	AST20	0.0030009	0.000542949	3.257e-08	?++?+	52.4	0.1225	396388	AS20+AST20	0.00296917	0.000542352	4.385e-08	?+--??+	45.9	0.1363	414515	AST20 UKBB only	0.0029798	0.000543603	30.0477	4.2e-08	380422
rs2170441	11	56095739	OR8K3,OR8K1	European M-A				79	105	lead		intergenic	.	1	1		AS20	A	G	0.0777	-0.00317577	0.000562751	1.668e-08	??+-?-	27.7	0.2506	401515	AST20	-0.00322588	0.000562085	9.516e-09	??+--	0	0.5651	398925	AS20+AST20	-0.00319575	0.000561591	1.266e-08	???+-?-	21.7	0.2788	401485	AST20 UKBB only	-0.00319686	0.000565858	31.9178	1.6e-08	380422
rs28456	11	61589481	FADS1,FADS2,FADS3	European M-A				80	106	lead		intronic	.			1	AS20	A	G	0.6863	0.00279028	0.000318188	1.798e-18	-+++-+	36.5	0.1636	455396	AST20	0.00289125	0.000320632	1.927e-19	-++++	0	0.6812	415330	AS20+AST20	0.00281303	0.000317541	8.088e-19	-++++-+	16.8	0.3014	454561	AST20 UKBB only	0.00284794	0.000324556	76.9982	1.7e-18	380422
rs7129793	11	72455885	STARD10,ARAP1	European M-A				81	107	lead		intronic	.			1	AS20	T	C	0.1544	-0.00259079	0.000408195	2.196e-10	+-----	0	0.9162	455303	AST20	-0.00259999	0.000411616	2.675e-10	+-+--	33.2	0.2003	415314	AS20+AST20	-0.00259598	0.000407366	1.858e-10	+------	0	0.4744	454499	AST20 UKBB only	-0.00256863	0.000416735	37.9911	7.1e-10	380422
rs10830963	11	92708710	MTNR1B	European M-A	1			82	108	lead		intronic	.			1	AS20	C	G	0.7258	0.00178272	0.000330525	6.906e-08	+---++	80.5	0.0001055	440191	AST20	0.00173325	0.000333007	1.942e-07	+---+	79.7	0.0005834	417288	AS20+AST20	0.00180227	0.000329854	4.66e-08	+-+--++	79.9	4.189e-05	439281	AST20 UKBB only	0.00194003	0.000337212	33.0988	8.8e-09	380422
rs3217791	12	4384669	CCND2	European M-A				83	109	additional	2.3e-08	ncRNA_intronic	.	1		1	AS20	T	C	0.0745	-0.00310243	0.00058863	1.36e-07	???-?-	0	0.7573	393871	AST20	-0.00315044	0.000587398	8.168e-08	???--	0	0.6858	393841	AS20+AST20	-0.00315044	0.000587398	8.168e-08	????-?-	0	0.6858	393841	AST20 UKBB only	-0.00312317	0.000591254	27.9025	1.3e-07	380422
rs76895963	12	4384844	CCND2	European M-A				83	110	lead		ncRNA_intronic	.			1	AS20	T	G	0.979	0.0111119	0.00114246	2.33e-22	???+-+	59.9	0.08266	410854	AST20	0.0114078	0.00115035	3.519e-23	???++	0	0.7378	393841	AS20+AST20	0.0110771	0.00114013	2.586e-22	????+-+	58.2	0.09147	410824	AST20 UKBB only	0.0113742	0.00115471	97.028	6.8e-23	380422
rs12581677	12	24060732	SOX5	European M-A				84	111	lead		intronic	.	1	1		AS20	A	G	0.9127	0.00308667	0.000525257	4.191e-09	?-++-+	63.2	0.02817	456509	AST20	0.00313854	0.000529437	3.065e-09	?-+++	52.7	0.09618	414063	AS20+AST20	0.00310035	0.000524189	3.328e-09	?--++-+	57.9	0.03644	455631	AST20 UKBB only	0.0031756	0.000534825	35.2557	2.9e-09	380422
rs11049144	12	27931511	MANSC4,KLHL42	European M-A				85	112	lead		intergenic	.	1	1	1	AS20	A	C	0.2273	-0.00216191	0.000357599	1.488e-09	+-+-?-	68.4	0.01315	434390	AST20	-0.00217237	0.000357277	1.199e-09	+-+--	68.8	0.01218	413498	AS20+AST20	-0.00215132	0.000356859	1.655e-09	+--+-?-	66.7	0.01029	433644	AST20 UKBB only	-0.0022387	0.000361604	38.3287	6e-10	380422
rs12313762	12	57692470	R3HDM2	European M-A				86	113	lead		intronic	.				AS20	T	C	0.2392	-0.00241267	0.00034583	3.027e-12	--+---	1.7	0.4056	456834	AST20	-0.00243474	0.000348545	2.839e-12	-++--	42.7	0.137	415951	AS20+AST20	-0.00242917	0.000345125	1.943e-12	-+-+---	23.7	0.2482	455984	AST20 UKBB only	-0.0024762	0.000352741	49.2787	2.2e-12	380422
rs7484541	12	57714803	R3HDM2	UKBB and Vanderbilt M-A, sex-dimorphic			1	86	113	in LD with lead		intronic	.				AS20	A	T	NA	NA	NA	NA	NA	NA	NA	NA	AST20	NA	NA	NA	NA	NA	NA	NA	AS20+AST20	NA	NA	NA	NA	NA	NA	NA	AST20 UKBB only	0.00253289	0.00035978	49.5634	1.9e-12	380422
rs6538804	12	97848910	RMST	European M-A			1	87	114	lead		intergenic	.			1	AS20	C	G	0.6051	0.00254105	0.000311188	3.197e-16	?++??+	0	0.4802	404782	AST20	0.0025577	0.000310845	1.9e-16	?++?+	0	0.5494	400715	AS20+AST20	0.00256401	0.000310548	1.501e-16	?+++??+	0	0.5634	405725	AST20 UKBB only	0.00254843	0.000311273	67.0293	2.7e-16	380422
rs721156	12	97864143	RMST	European M-A				87	115	additional	2.5e-10	ncRNA_intronic	.			1	AS20	T	C	0.0585	-0.00526156	0.000636908	1.443e-16	+--?+-	80.7	0.0003558	439546	AST20	-0.00547614	0.00064234	1.524e-17	+--?-	69	0.02148	400967	AS20+AST20	-0.0052721	0.000635643	1.094e-16	+---?+-	77.8	0.0004231	438848	AST20 UKBB only	-0.00543874	0.000643219	71.4954	2.8e-17	380422
rs202074851	12	112676957	HECTD4	European, UKBB modelling, rare				88	116	rare	5.4e-15	exonic	nonsynonymous SNV				AS20	T	C	1e-06	NA	NA	NA	NA	NA	NA	NA	AST20	NA	NA	NA	NA	NA	NA	NA	AS20+AST20	NA	NA	NA	NA	NA	NA	NA	AS20 UKBB only	1.00223	0.131418	58.1602	2.4e-14	380422
rs1169299	12	121429194	HNF1A	European M-A				89	117	lead		intronic	.			1	AS20	T	C	0.5374	-0.00165195	0.000297033	2.675e-08	----+-	42	0.1249	455785	AST20	-0.00167674	0.000299434	2.147e-08	-----	12.7	0.3329	415510	AS20+AST20	-0.00163869	0.000296425	3.236e-08	-----+-	26.8	0.2239	454969	AST20 UKBB only	-0.0016626	0.000303178	30.0733	4.2e-08	380422
rs11146926	12	133125450	FBRSL1	European M-A			1	90	118	lead		intronic	.			1	AS20	A	G	0.2304	0.00215854	0.000357613	1.58e-09	??+-++	61.1	0.05215	418498	AST20	0.00219265	0.000360264	1.156e-09	??+-+	35.1	0.2143	398925	AS20+AST20	0.00218399	0.000356879	9.376e-10	???+-++	58.6	0.06425	418468	AST20 UKBB only	0.00221741	0.00036328	37.2571	1e-09	380422
rs12874929	13	26781607	RNF6	European M-A				91	119	lead		intronic	.	1	1	1	AS20	A	G	0.7715	-0.00264979	0.000352447	5.551e-14	+-----	0	0.9789	456162	AST20	-0.00261501	0.000355337	1.85e-13	+----	0	0.9306	415709	AS20+AST20	-0.00263845	0.000351731	6.318e-14	+------	0	0.9721	455342	AST20 UKBB only	-0.00259314	0.000358941	52.192	5e-13	380422
rs4769580	13	28461687	PLUT	European M-A				92	120	lead		ncRNA_intronic	.			1	AS20	A	T	0.2204	0.00402371	0.000362297	1.172e-28	++-+?+	21.4	0.2782	437737	AST20	0.00401076	0.000362055	1.608e-28	++-++	34	0.195	415023	AS20+AST20	0.00400586	0.000361545	1.572e-28	+++-+?+	13.2	0.3301	436969	AST20 UKBB only	0.00406408	0.000366439	123.004	1.4e-28	380422
rs8002606	13	33554773	KL	European M-A				93	121	lead		intergenic	.			1	AS20	C	G	0.8325	-0.00427868	0.000400379	1.177e-26	?---?-	58.9	0.063	432466	AST20	-0.00423826	0.000400124	3.233e-26	?----	28.7	0.2402	411272	AS20+AST20	-0.00426857	0.000399543	1.214e-26	?----?-	39.1	0.1606	431779	AST20 UKBB only	-0.00413943	0.000405194	104.365	1.7e-24	380422
rs4884144	13	80678136	SPRY2	European M-A				94	122	lead		intergenic	.	1		1	AS20	A	G	0.6707	0.00180162	0.000314651	1.03e-08	?+-+-+	48.6	0.09995	450339	AST20	0.00192995	0.000317151	1.163e-09	?+-++	3.1	0.3771	411619	AS20+AST20	0.00181321	0.000314008	7.722e-09	?+--+-+	50.7	0.07158	449592	AST20 UKBB only	0.0019372	0.000321042	36.4104	1.6e-09	380422
rs35889227	14	90055468	FOXN3	European M-A				95	123	lead		intronic	.				AS20	T	G	0.6285	-0.00352631	0.000306572	1.283e-30	----+-	66.3	0.01113	453569	AST20	-0.00369079	0.000309103	7.294e-33	-----	0	0.4527	414521	AS20+AST20	-0.00354486	0.000305971	4.876e-31	-----+-	64.4	0.009799	452731	AST20 UKBB only	-0.00368514	0.000312918	138.691	5.1e-32	380422
rs35384251	14	100807273	WARS	European M-A				96	124	lead		intronic	.				AS20	T	C	0.2281	-0.00234084	0.000355039	4.305e-11	----?-	73.9	0.004071	439163	AST20	-0.00231368	0.000354733	6.924e-11	--+--	57.4	0.05189	415616	AS20+AST20	-0.00234132	0.000354301	3.888e-11	-----?-	62.8	0.01946	438230	AST20 UKBB only	-0.00218102	0.000359085	36.8912	1.2e-09	380422
rs882829	15	40607689	INAFM2	European, UKBB modelling	1			97	125	lead		intergenic	.	1	1	1	AS20	C	G	0.9246	0.00294517	0.000564548	1.82e-07	?++--+	44.8	0.1237	453978	AST20	0.00309828	0.000569525	5.325e-08	?++-+	0	0.4312	413216	AS20+AST20	0.00293108	0.000563402	1.967e-07	?+++--+	29.3	0.2154	453120	AST20 UKBB only	0.00318878	0.000576269	30.6195	3.1e-08	380422
rs4143838	15	40622374	INAFM2,C15orf52	European, UKBB modelling	1			97	126	lead		intergenic	.	1		1	AS20	T	C	0.9548	-0.00373009	0.000720584	2.261e-07	????+-	59.4	0.1165	397415	AST20	-0.00386238	0.000725083	9.995e-08	????-	0	1	380422	AS20+AST20	-0.00371718	0.000719139	2.354e-07	?????+-	59.3	0.1171	397405	AST20 UKBB only	-0.00386238	0.000725083	28.3749	1e-07	380422
rs113192320	15	62309449	HERC1	European M-A				98	127	lead		intronic	.			1	AS20	A	T	0.568	-0.00252919	0.000300707	4.072e-17	+---?-	0	0.5366	438368	AST20	-0.00252465	0.000300481	4.388e-17	+----	0	0.5597	415086	AS20+AST20	-0.00254073	0.000300088	2.526e-17	+----?-	0	0.5929	437560	AST20 UKBB only	-0.00254559	0.000304233	70.0105	5.9e-17	380422
rs67507374	15	64038340	HERC1	European M-A				98	128	additional	8.9e-13	intronic	.	1		1	AS20	A	T	0.3087	-0.00234737	0.000321881	3.039e-13	+-+-+-	11.7	0.3405	455105	AST20	-0.00241984	0.000324528	8.885e-14	+-+--	20.4	0.2845	415015	AS20+AST20	-0.00233512	0.000321229	3.612e-13	+--+-+-	29.9	0.2003	454303	AST20 UKBB only	-0.0023708	0.000328195	52.1828	5.1e-13	380422
rs7171448	15	77832316	TSPAN3,PEAK1	European M-A				99	129	lead		intergenic	.			1	AS20	C	G	0.2827	-0.00221878	0.00033063	1.936e-11	--++?-	59.9	0.04091	440845	AST20	-0.00220681	0.000330447	2.418e-11	--++-	53.8	0.07013	417016	AS20+AST20	-0.00220178	0.000329966	2.51e-11	---++?-	50.1	0.0746	439938	AST20 UKBB only	-0.00226635	0.000334603	45.8769	1.3e-11	380422
rs8062213	16	303399	ITFG3,RAB11FIP3	UKBB and Vanderbilt M-A, sex-dimorphic			1	100	130	in LD with lead		intronic	.			1	AS20	A	T	0.846	0.00379264	0.000408592	1.66e-20	?+++-+	19.8	0.2885	452208	AST20	0.00387985	0.000412679	5.374e-21	?++++	0	0.3926	412391	AS20+AST20	0.00379223	0.000408561	1.665e-20	?++++-+	17.9	0.2974	451471	AST20 UKBB only	0.00388876	0.000417711	86.6705	1.3e-20	380422
rs8047053	16	303663	ITFG3,RAB11FIP3	European M-A				100	130	lead		intronic	.			1	AS20	T	C	0.8122	0.00358314	0.000381283	5.582e-21	++++?+	0	0.4609	438232	AST20	0.00356936	0.000381836	8.94e-21	+++++	8	0.3611	415146	AS20+AST20	0.00357838	0.000381287	6.291e-21	+++++?+	0	0.4818	437449	AST20 UKBB only	0.00356884	0.000386423	85.2959	2.6e-20	380422
rs2018506	16	4227922	ADCY9,SRL	European, UKBB modelling	1			101	131	lead		intergenic	.	1	1		AS20	C	G	0.8488	-0.00217261	0.000412086	1.348e-07	++--+-	0	0.5747	441249	AST20	-0.00225023	0.000416064	6.36e-08	++---	0	0.8401	416687	AS20+AST20	-0.0021643	0.000412056	1.501e-07	++---+-	0	0.4407	440345	AST20 UKBB only	-0.00230385	0.000420806	29.9738	4.4e-08	380422
rs56405641	17	1528464	SLC43A2	UKBB and Vanderbilt M-A, sex-dimorphic			1	102	132	lead		intronic	.	1	1		AS20	T	C	0.0935	0.00197893	0.000512416	0.0001125	??+--+	6.1	0.3624	418498	AST20	0.00210165	0.000516024	4.646e-05	??+-+	0	0.6822	398925	AS20+AST20	0.00199873	0.000511363	9.282e-05	???+--+	0	0.4009	418468	AST20 UKBB only	0.00215686	0.000521506	17.1052	3.5e-05	380422
rs925095	17	17344653	MED9	European M-A				103	133	lead		intergenic	.			1	AS20	T	C	0.3896	-0.0018087	0.000305326	3.145e-09	?-+---	35.1	0.1875	454915	AST20	-0.00183146	0.000307823	2.686e-09	?----	0	0.9767	414134	AS20+AST20	-0.00181163	0.000304706	2.756e-09	?--+---	20	0.2826	454037	AST20 UKBB only	-0.00181613	0.000311752	33.937	5.7e-09	380422
rs9894551	17	27880124	TAOK1,ABHD15	European M-A				104	134	lead		intergenic	.			1	AS20	A	T	0.1637	-0.00298271	0.000434618	6.751e-12	???-?-	0	0.5089	393871	AST20	-0.00293722	0.000433729	1.27e-11	???--	0	0.6609	393841	AS20+AST20	-0.00293722	0.000433729	1.27e-11	????-?-	0	0.6609	393841	AST20 UKBB only	-0.00296483	0.000438271	45.763	1.3e-11	380422
rs10908278	17	36099952	HNF1B	European M-A				105	135	lead		intronic	.	1	1	1	AS20	A	T	0.5154	-0.00174466	0.000297726	4.63e-09	??--+-	77.2	0.004321	418498	AST20	-0.00190202	0.000300022	2.304e-10	??---	0	0.3903	398925	AS20+AST20	-0.00176075	0.000297112	3.1e-09	???--+-	77.6	0.003895	418468	AST20 UKBB only	-0.00185478	0.000303305	37.3959	9.6e-10	380422
rs2239923	17	43176804	NMT1	European M-A				106	136	lead		exonic	synonymous SNV	1	1		AS20	T	C	0.2931	0.00197865	0.000324617	1.092e-09	++-+++	0	0.5433	458104	AST20	0.00193673	0.000327166	3.225e-09	++-++	0	0.7017	417289	AS20+AST20	0.00197062	0.00032396	1.18e-09	+++-+++	0	0.634	457194	AST20 UKBB only	0.00191004	0.000331295	33.2397	8.1e-09	380422
rs7210801	17	45570623	NPEPPS	European M-A				107	137	lead		upstream	.				AS20	C	G	0.4886	0.00196997	0.000300292	5.374e-11	??-+?+	0	0.7028	401515	AST20	0.00196526	0.000299932	5.663e-11	??+++	0	0.8501	398925	AS20+AST20	0.00195847	0.000299667	6.339e-11	???-+?+	0	0.7523	401485	AST20 UKBB only	0.00194794	0.000303008	41.3277	1.3e-10	380422
rs58642235	17	62202689	ERN1	European, UKBB modelling	1			108	138	lead		intronic	.	1	1	1	AS20	T	C	0.8588	-0.00220158	0.000435652	4.337e-07	???++-	74	0.02134	410854	AST20	-0.00234499	0.000438811	9.093e-08	???+-	55.5	0.1341	393841	AS20+AST20	-0.00220792	0.000434815	3.817e-07	????++-	73.8	0.02207	410824	AST20 UKBB only	-0.00241448	0.000441255	29.941	4.5e-08	380422
rs2952295	17	66447421	WIPI1	European M-A				109	139	lead		intronic	.	1	1		AS20	A	T	0.2294	0.00241639	0.000354475	9.308e-12	??++?+	11	0.3249	401515	AST20	0.00244992	0.00035404	4.519e-12	??+++	48.4	0.1438	398925	AS20+AST20	0.00244052	0.000353735	5.227e-12	???++?+	21.6	0.2794	401485	AST20 UKBB only	0.00234864	0.000358411	42.9408	5.6e-11	380422
rs883541	17	66449122	WIPI1	European, UKBB modelling	1			109	139	in LD with lead		exonic	nonsynonymous SNV	1	1		AS20	A	G	0.7706	-0.00237822	0.000351128	1.261e-11	?---+-	31.3	0.213	456496	AST20	-0.00246538	0.000353942	3.273e-12	?----	52.4	0.09784	414080	AS20+AST20	-0.00240306	0.000350413	6.993e-12	?----+-	25.9	0.2403	455618	AST20 UKBB only	-0.00234992	0.000358424	42.9843	5.5e-11	380422
rs2957989	18	48075733	SKA1,MAPK4	European M-A				110	140	lead		intergenic	.	1	1		AS20	A	G	0.8175	0.00212774	0.000385448	3.387e-08	?++-?+	0	0.6721	437935	AST20	0.00211396	0.000385175	4.058e-08	?++-+	0	0.6033	414134	AS20+AST20	0.00212185	0.000384646	3.461e-08	?+++-?+	0	0.7139	437057	AST20 UKBB only	0.00215824	0.000390092	30.6101	3.2e-08	380422
rs2305780	19	14083761	RFX1	European, UKBB modelling	1			111	141	lead		exonic	synonymous SNV	1	1		AS20	T	C	0.5413	0.00145031	0.000297078	1.051e-06	??++-+	27.7	0.2459	418498	AST20	0.00152917	0.000299885	3.411e-07	??+++	0	0.9791	398925	AS20+AST20	0.00145344	0.000297051	9.937e-07	???++-+	27.8	0.2453	418468	AST20 UKBB only	0.00153002	0.000303538	25.4079	4.6e-07	380422
rs7256920	19	46203083	GIPR	European M-A				112	142	lead		intronic	.			1	AS20	A	G	0.4856	-0.00175211	0.000297309	3.787e-09	?---+-	0	0.6747	449113	AST20	-0.00180496	0.000300311	1.852e-09	?+---	0	0.8826	411123	AS20+AST20	-0.00175397	0.000297284	3.635e-09	?+---+-	0	0.7688	448370	AST20 UKBB only	-0.00177649	0.000303952	34.1598	5.1e-09	380422
rs6048183	20	22537312	FOXA2	European M-A				113	143	lead		intergenic	.			1	AS20	A	G	0.9596	0.00663018	0.000761004	2.975e-18	?-++?+	42.8	0.1545	414083	AST20	0.00670294	0.00076031	1.186e-18	?-+++	19.9	0.2902	408263	AS20+AST20	0.00670592	0.000759441	1.046e-18	?--++?+	7.5	0.3638	413310	AST20 UKBB only	0.0066991	0.000770074	75.6776	3.3e-18	380422
rs7274168	20	32435978	RALY	European M-A				114	144	lead		intronic	.	1	1	1	AS20	T	C	0.4789	0.001762	0.00030049	4.525e-09	+++?++	0	0.7488	443728	AST20	0.00176129	0.000303013	6.151e-09	+++?+	0	0.677	402951	AS20+AST20	0.00174616	0.000299893	5.794e-09	++++?++	0	0.8377	442847	AST20 UKBB only	0.0017498	0.000303461	33.2485	8.1e-09	380422
rs78848717	20	39815697	ZHX3	European M-A				115	145	lead		intronic	.			1	AS20	T	C	0.8456	-0.00219351	0.000413656	1.141e-07	+--?+-	0	0.4846	441577	AST20	-0.00230139	0.000417149	3.449e-08	+--?-	0	0.8802	401640	AS20+AST20	-0.00221995	0.000412834	7.559e-08	+---?+-	0	0.6031	440807	AST20 UKBB only	-0.00230297	0.00041771	30.3966	3.5e-08	380422
rs2267850	20	43524963	HNF4A	European M-A				116	146	lead		intronic	.	1	1	1	AS20	T	C	0.2694	-0.00205424	0.000336119	9.862e-10	?+--?-	0	0.9788	437935	AST20	-0.00207498	0.000335908	6.523e-10	?+---	0	0.8377	414134	AS20+AST20	-0.00207452	0.000335426	6.221e-10	?+---?-	0	0.916	437057	AST20 UKBB only	-0.00207497	0.000339792	37.2903	1e-09	380422
rs2255805	20	51627634	TSHZ2	European M-A				117	147	lead		intronic	.	1	1	1	AS20	T	C	0.5776	-0.00190943	0.000301197	2.306e-10	?-----	0	0.9508	437004	AST20	-0.00194422	0.000303534	1.501e-10	?----	0	0.9035	414134	AS20+AST20	-0.00191574	0.000300587	1.85e-10	?------	0	0.9902	436126	AST20 UKBB only	-0.00194782	0.000306699	40.3342	2.1e-10	380422
rs61285514	20	57283828	STX16-NPEPL1	European M-A				118	148	lead		ncRNA_intronic	.	1	1	1	AS20	A	G	0.7737	0.00209797	0.000353227	2.86e-09	?+--++	39.1	0.1606	452363	AST20	0.00211497	0.000356177	2.886e-09	?+--+	61.5	0.05029	412441	AS20+AST20	0.00210668	0.000352529	2.288e-09	?++--++	26.4	0.2365	451642	AST20 UKBB only	0.00220931	0.000360726	37.511	9.1e-10	380422
rs6122466	20	62139177	EEF1A2,PPDPF	European M-A				119	149	lead		intergenic	.	1	1	1	AS20	A	G	0.8581	-0.00254603	0.000426249	2.328e-09	?+?---	0	0.8663	439403	AST20	-0.00264041	0.000429408	7.8e-10	?-?--	0	0.7011	405111	AS20+AST20	-0.00260136	0.000425519	9.754e-10	?-??---	0	0.7605	422094	AST20 UKBB only	-0.0026651	0.000432629	37.9486	7.3e-10	380422
rs6006399	22	30598516	MTMR3,HORMAD2	European M-A				120	150	lead		intergenic	.			1	AS20	T	G	0.8841	0.00274804	0.000461884	2.687e-09	-+++++	0	0.838	457636	AST20	0.00276276	0.000465513	2.941e-09	-++++	0	0.5522	416830	AS20+AST20	0.00273268	0.000460981	3.067e-09	-++++++	0	0.7751	456731	AST20 UKBB only	0.00278976	0.000471389	35.0247	3.3e-09	380422
The analysis in UKBB were conducted using linear mixed-modelling in BOLT-LMM and the meta-analyses using fixed-effect models in METAL. The P-values reported are two-sided. P<5E-8 is considered statistically significant after adjusting for multiple testing.
[truncated: 73 more columns]

## Sheet: SuppTable4a
Supplementary Table 4a. Approximate conditional analysis in UKBB by GCTA.
SNP	CHR	BP	Locus_Name	Secondary signal in M-A (1=yes, 0=no)	P_conditional
rs75244136	1	43453188	KDM4A	0	6.30076e-06
rs1966228	1	118144332	FAM46C	1	3.46051e-09
rs79687284	1	214150821	PROX1	1	3.11599e-19
rs4655480	1	214181251	PROX1	0	3.9054e-07
rs4665923	2	27138911	GCKR	0	3.86252e-07
rs62131212	2	45141776	SIX3,SIX2	0	2.18086e-06
rs2509903	2	158514510	ACVR1C	0	4.22597e-08
rs12472933	2	169073948	G6PC2	0	3.21473e-08
rs6745665	2	169169016	G6PC2	0	2.14091e-06
rs66508260	2	169249968	G6PC2	0	8.26012e-08
rs4294968	2	169498212	G6PC2	0	5.74537e-07
rs143869345	2	169708322	G6PC2	1	2.27616e-11
rs191712682	2	169723310	G6PC2	0	1.11351e-08
rs518033	2	169750022	G6PC2	0	7.58114e-09
rs540524	2	169756930	G6PC2	1	5.57129e-77
rs56100844	2	169786707	G6PC2	1	2.47908e-29
rs114628368	2	169788429	G6PC2	0	3.63121e-14
rs9828639	3	152392877	MBNL1	0	1.3063e-06
rs78482374	3	152492522	MBNL1	0	1.17567e-06
rs73176483	3	169610961	MECOM	0	3.27237e-06
rs79560566	3	170635116	SLC2A2	0	4.35901e-09
rs61793896	3	170687176	SLC2A2	0	1.01791e-10
rs4862423	4	185726548	ACSL1	0	7.66935e-07
rs56760068	5	77142789	ZBED3	0	1.57824e-07
rs13163165	5	96247827	PCSK1	0	7.63924e-06
rs888956	5	148120217	ADRB2	0	1.53698e-06
rs9379084	6	7231843	RREB1	1	3.24709e-17
rs34744837	6	20752480	CDKAL1	0	5.15499e-06
rs9469540	6	33619920	SYNGAP1	0	7.15327e-07
rs62401198	6	43801654	VEGFA	0	8.4105e-07
rs17168486	7	14898282	DGKB,AGMO	1	1.88633e-20
rs6958082	7	15152628	DGKB,AGMO	0	1.52244e-09
rs765108	7	44176213	GCK	0	1.32468e-47
rs12702068	7	44214514	GCK	0	1.24538e-73
rs138917529	7	44235694	GCK	1	1.77906e-16
rs4724292	7	44238780	GCK	0	1.91104e-12
rs59374739	7	44266570	GCK	0	4.04477e-09
rs144776916	7	44338447	GCK	0	4.99303e-06
rs62459147	7	44566917	GCK	0	1.11271e-08
rs4947530	7	51026911	GRB10,COBL	0	1.16621e-06
rs7012814	8	9173358	PPP1R3B	0	6.89225e-07
rs74475796	8	95681017	TP53INP1	0	7.9858e-07
rs7031649	9	3899901	GLIS3	0	4.69782e-08
rs7850510	9	4146947	GLIS3	0	1.1083e-07
rs4258054	9	4297892	GLIS3	0	4.68669e-09
rs10811652	9	22077085	CDKN2B	0	2.33953e-06
rs10217762	9	22133645	CDKN2B	0	6.13283e-17
rs62559504	9	22258246	CDKN2B	0	4.60875e-06
rs1123383	10	26141411	GAD2	0	4.11764e-06
rs11814234	10	53567124	A1CF	0	4.03785e-08
rs11195538	10	113117650	ADRA2A	1	2.08728e-07
rs12772183	10	114571067	TCF7L2	0	6.36454e-06
rs144155527	10	114737633	TCF7L2	1	1.38038e-08
rs4929965	11	2197286	INS	0	8.19288e-13
rs4929965	11	2197286	KCNQ1	0	8.19288e-13
rs2237895	11	2857194	INS	0	1.27663e-07
rs2237895	11	2857194	KCNQ1	0	1.27663e-07
rs2299620	11	2858295	INS	0	3.45677e-07
rs2299620	11	2858295	KCNQ1	0	3.45677e-07
rs10766397	11	17430648	KCNJ11	0	4.76191e-06
rs143716936	11	47325804	MADD	0	1.09869e-06
rs17145573	11	56969455	OR8K3,OR8K1	0	9.75523e-06
rs3217791	12	4384669	CCND2	1	1.31462e-08
rs10860198	12	97747874	RMST	0	3.89796e-06
rs721156	12	97864143	RMST	1	1.72631e-10
rs35097818	14	89547111	FOXN3	0	8.78552e-07
rs8004581	14	101260615	WARS	0	3.44132e-06
rs45617834	14	101295801	WARS	0	2.80287e-07
rs1077412	14	101340634	WARS	0	4.76497e-07
rs2459722	17	27624238	TAOK1,ABHD15	0	4.21865e-06
rs6504281	17	46565412	NPEPPS	0	2.10063e-08
rs11653663	17	65655025	WIPI1	0	2.80635e-06
rs980984	20	44333052	HNF4A	0	1.44696e-06
rs6026578	20	57463472	STX16-NPEPL1	0	2.70655e-07
rs5753103	22	30768777	MTMR3,HORMAD2	0	8.76299e-07
We performed GCTA summary-based conditional analysis by conditioning on all the 120 lead loci. P-values were calculated from the two-sided z-statistics computed by dividing the estimated effect sizes by the estimated standard error, without adjustment. P-value<1x10-5 is considered as regional significant, while P-value <5x10-8 is considered as genome-wide significant after accounting for multiple…

## Sheet: SuppTable4b
Supplementary Table 4b. Individual-level conditional analysis in UKBB by BOLT-LMM.
SNP	CHR	BP	Lead_additional	Pval_original_AS20	Pval_original_AST20	Pval_r1_AS20	Pval_r1_AST20	Pval_r2_AS20	Pval_r2_AST20	Pval_r3_AS20	Pval_r3_AST20	Pval_mininal
rs12139196	1	3107386	lead	2e-10	2.7e-10
rs3791033	1	44134077	lead	2e-07	1.2e-07
rs7526455	1	100923262	lead	5e-14	2.1e-14
rs1966228	1	118144332	additional	7.9e-20	4.3e-20	1.3e-08	8.9e-09	0.22	0.22			8.9e-09
rs17656269	1	118162139	lead	2e-20	1.5e-20
rs78444298	1	184672098	lead	1.9e-11	1.4e-11
rs79687284	1	214150821	additional	3.1e-27	4.2e-27	2.3e-22	3.4e-22	0.038	0.038			2.3e-22
rs2075423	1	214154719	lead	1.3e-27	8.3e-28
rs348330	1	229672955	lead	1.3e-11	1.2e-11
rs780094	2	27741237	lead	2.8e-37	1.1e-36
rs112694524	2	43453721	lead	1.4e-19	7.2e-20
rs12712928	2	45192080	lead	3.7e-25	1e-25
rs58288813	2	158473008	lead	2.7e-08	2.7e-08
rs2848657	2	158495349	additional	8.7e-10	8.7e-10	1.1e-08	9e-09	0.53	0.52	0.51	0.49	9e-09
rs12692596	2	161265910	lead	2.6e-09	2.6e-09
rs13389219	2	165528876	lead	7.2e-08	7.2e-08
rs115478693	2	169701830	additional	1.1e-25	1.1e-25	2.2e-10	2.6e-10	0.45	0.52	0.31	0.37	2.2e-10
rs143869345	2	169708322	additional	5.1e-38	5.1e-38	3e-17	1.6e-17	0.00048	0.00072	0.0011	0.0016	1.6e-17
rs540524	2	169756930	additional	4e-13	4e-13	2.2e-130	7.5e-132	0.74	0.8	0.83	0.9	7.5e-132
rs560887	2	169763148	lead	0	0
rs10497347	2	169771214	additional	5.6e-24	5.6e-24	3.7e-09	2.6e-09	0.46	0.4	0.49	0.42	2.6e-09
rs56100844	2	169786707	additional	1.8e-82	1.8e-82	5.1e-17	4.2e-17	1.1e-16	8.9e-17	0.051	0.048	4.2e-17
rs853777	2	169812217	additional	0	0	1.2e-17	2.3e-18	0.06	0.048	0.058	0.047	2.3e-18
rs8192556	2	182542998	lead	4.5e-08	4.5e-08
rs34222465	3	55123055	lead	8.9e-10	1.3e-09
rs4132537	3	100220307	lead	3.4e-08	1.7e-08
rs11708067	3	123065778	lead	5.7e-73	1.4e-73
rs113861493	3	141128250	lead	1.9e-14	1.2e-14
rs17437371	3	152175307	lead	1.3e-08	1.2e-08
rs9799314	3	160082071	lead	2.9e-10	1.1e-10
rs73174306	3	169194244	lead	8.1e-16	1.9e-15
rs11925442	3	170687273	additional	2e-74	1.9e-73	3.6e-09	5e-09	0.15	0.14			3.6e-09
rs1514895	3	170705693	lead	1.3e-117	3e-116
rs6808574	3	187740523	lead	4.4e-12	4.9e-12
rs1503884	4	18207538	lead	1.5e-09	1.2e-09
rs4693043	4	83563582	lead	2.1e-07	1.5e-07
rs11728350	4	106078097	lead	2.1e-09	4.2e-11
rs72695652	4	185715901	lead	6.8e-14	1.4e-15
rs4457054	5	76425060	lead	9.2e-16	4.3e-16
rs1820177	5	95696429	lead	7.2e-29	1.2e-28
rs71584073	5	148149418	lead	2.2e-11	3.4e-11
rs9379084	6	7231843	additional	2.8e-12	3.3e-12	4.9e-19	2.1e-19	0.036	0.029			2.1e-19
rs76823979	6	7236663	lead	4.6e-26	7.3e-22
rs7766070	6	20686573	lead	1.3e-17	1.1e-17
rs589428	6	31848220	lead	1e-07	6.3e-07
rs9461856	6	33395199	lead	3.9e-08	6.3e-08
rs10305492	6	39046794	lead	1.4e-20	2.6e-18
rs10223666	6	43805502	lead	1.4e-13	5.1e-12
rs118126621	6	109304170	lead	1.8e-07	1.4e-07
rs945134	6	117281179	lead	4.6e-14	2.1e-14
rs2800734	6	127417035	lead	3.6e-09	2.7e-09
rs7756291	6	137235325	lead	2.9e-08	2e-08
rs63739861	6	153430868	lead	1.5e-10	1.5e-10
rs17168486	7	14898282	additional	4e-20	2.7e-20	5.9e-22	3.7e-22	0.23	0.2	0.23	0.2	3.7e-22
rs1974619	7	15065300	lead	2.4e-58	6.3e-58
rs849134	7	28196222	lead	2.6e-09	2e-09
rs1008384	7	44178626	additional	3.1e-22	1.8e-22	7.3e-54	2.1e-54	0.21	0.22	0.24	0.25	2.1e-54
rs2971671	7	44211337	additional	3.3e-196	4.5e-197	1.8e-69	1.8e-69	0.9	0.86	0.9	0.86	1.8e-69
rs183606969	7	44214499	additional	3.6e-07	3.7e-07	2.7e-11	3.1e-11	0.28	0.29	0.39	0.41	2.7e-11
rs2971670	7	44226101	lead	8.1e-260	3.8e-262
rs3757840	7	44231216	additional	2.3e-193	8.6e-195	9.2e-57	3.4e-57	1.5e-15	1.1e-15			3.4e-57
rs138917529	7	44235694	additional	3e-26	1.2e-26	1.1e-18	4.6e-19	0.021	0.024	0.011	0.013	4.6e-19
rs2108349	7	50786663	lead	6.6e-15	2.6e-15
rs11767259	7	75855519	lead	2.2e-09	1.1e-09
rs6465239	7	89815119	lead	6e-10	3.9e-10
rs221798	7	100287495	lead	1.7e-10	1.7e-10
rs3801969	7	106711492	lead	7.9e-09	8.6e-09
rs9987289	8	9183358	lead	4.4e-21	3.1e-21
rs62523081	8	95946160	lead	1.2e-11	8.4e-12
rs9650069	8	118204020	lead	3.4e-71	6.7e-72
rs4237150	9	4290085	lead	6.1e-16	5.6e-16
rs10811662	9	22134253	lead	2.1e-15	1.7e-15
rs706115	9	33253605	lead	2.2e-11	2.1e-11
rs12335452	9	111700976	lead	7.3e-12	7.3e-12
rs635634	9	136155000	lead	1e-20	6.4e-21
rs28378473	9	139245460	lead	4.3e-16	4.5e-16
rs11257655	10	12307894	lead	5.9e-18	5.9e-18
rs2236418	10	26505496	lead	2.7e-09	2.7e-09
rs61856594	10	52637925	lead	1.5e-10	1.5e-10
rs12244654	10	113017407	lead	1.6e-32	1.6e-32
rs11195538	10	113117650	additional	6.4e-07	6.4e-07	3.3e-08	2.8e-08					2.8e-08
rs144155527	10	114737633	additional	2.2e-08	2.2e-08	5.2e-09	7.3e-09	0.49	0.48			5.2e-09
rs7903146	10	114758349	lead	2.4e-59	2.4e-59
rs3842753	11	2181060	lead	4.9e-22	3.1e-22
rs231362	11	2691471	lead	5.4e-10	2.8e-10
rs234864	11	2857297	additional	1.1e-08	1.3e-08	3.5e-09	4.1e-09	0.52	0.58			3.5e-09
rs2168101	11	8255408	lead	2.8e-17	1.7e-17
rs11022029	11	11806317	lead	3.7e-08	2.1e-08
rs141521721	11	14763828	lead	9.2e-08	8.5e-08
rs12146443	11	17384498	lead	1.1e-15	2.2e-15
rs10501320	11	47293799	lead	2.5e-30	3.5e-30
rs11517651	11	48410482	lead	9.2e-08	9.8e-08
rs72913090	11	50653357	lead	2.9e-09	2.7e-09
rs150587121	11	55036391	lead	4.6e-08	4.2e-08
rs2170441	11	56095739	lead	2.3e-08	1.6e-08
rs28456	11	61589481	lead	3.7e-18	1.7e-18
rs7129793	11	72455885	lead	7.2e-10	7.1e-10
rs10830963	11	92708710	lead	1.4e-08	8.8e-09
rs3217791	12	4384669	additional	2e-07	1.3e-07	4e-08	2.3e-08	0.021	0.025			2.3e-08
rs76895963	12	4384844	lead	7.3e-23	6.8e-23
rs12581677	12	24060732	lead	3.5e-09	2.9e-09
rs11049144	12	27931511	lead	5.5e-10	6e-10
rs12313762	12	57692470	lead	3.8e-12	2.2e-12
rs6538804	12	97848910	lead	5.4e-16	2.7e-16
rs721156	12	97864143	additional	3.6e-17	2.8e-17	2.5e-10	2.6e-10	0.9	0.91			2.5e-10
rs1169299	12	121429194	lead	3.7e-08	4.2e-08
rs11146926	12	133125450	lead	1.5e-09	1e-09
rs12874929	13	26781607	lead	3.5e-13	5e-13
rs4769580	13	28461687	lead	1.2e-28	1.4e-28
rs8002606	13	33554773	lead	1.6e-24	1.7e-24
rs4884144	13	80678136	lead	2.1e-09	1.6e-09
rs35889227	14	90055468	lead	1.6e-31	5.1e-32
rs35384251	14	100807273	lead	1.4e-09	1.2e-09
rs113192320	15	62309449	lead	7.6e-17	5.9e-17
rs67507374	15	64038340	additional	3.4e-13	5.1e-13	8.9e-13	1.3e-12	0.81	0.84			8.9e-13
rs7171448	15	77832316	lead	9e-12	1.3e-11
rs8047053	16	303663	lead	2.6e-20	2.6e-20
rs925095	17	17344653	lead	7.6e-09	5.7e-09
rs9894551	17	27880124	lead	5.7e-12	1.3e-11
rs10908278	17	36099952	lead	1.3e-09	9.6e-10
rs2239923	17	43176804	lead	7.4e-09	8.1e-09
rs7210801	17	45570623	lead	1.2e-10	1.3e-10
rs2952295	17	66447421	lead	8.7e-11	5.6e-11
rs2957989	18	48075733	lead	2.7e-08	3.2e-08
rs7256920	19	46203083	lead	5.1e-09	5.1e-09
rs6048183	20	22537312	lead	9.3e-18	3.3e-18
rs7274168	20	32435978	lead	6.5e-09	8.1e-09
rs78848717	20	39815697	lead	5.3e-08	3.5e-08
rs2267850	20	43524963	lead	1.5e-09	1e-09
rs2255805	20	51627634	lead	2.5e-10	2.1e-10
rs61285514	20	57283828	lead	1.2e-09	9.1e-10
rs6122466	20	62139177	lead	1.7e-09	7.3e-10
rs6006399	22	30598516	lead	3.2e-09	3.3e-09
We used BOLT-LMM (infinitesimal model) to perform 2 rounds of individual-level conditional analysis in UKBB. The 120 lead loci were used as covariates in the 1st round (“r1”) of conditional GWAS, while the 120 lead loci and any locus with P-value<1x10-5 in round 1 are used as covariates in the 2nd round (“r2”) of conditional GWAS. P-values were calculated from the two-sided z-statistics computed …

## Sheet: SupplTable4c
Supplementary Table 4c. Direct conditional analysis for rare variants in UKBB.
SNP	Chr	Position.GRCh37	Locus_Name	Primary_secondary	Func.refGene	ExonicFunc.refGene	ALLELE1	ALLELE0	A1FREQ	BETA	SE	P_BOLT_LMM_INF	N	BETA_cond_AS20	SE_cond_AS20	P_cond_AS20	BETA_cond_AST20	SE_cond_AST20	P_cond_AST20
rs145658868	1	178489910	TEX35		exonic	synonymous SNV	G	A	2e-06	0.844886	0.130337	9e-11	380422	0.807954	0.129132	3.9e-10	0.8124	0.128852	2.9e-10
rs138726309	2	169763262	G6PC2		exonic	nonsynonymous SNV	T	C	0.002788	-0.0328077	0.00285432	1.4e-30	380422	-0.0383705	0.00283418	9.3e-42	-0.0383412	0.00282804	7.2e-42
rs2232323	2	169764141	G6PC2		exonic	nonsynonymous SNV	C	A	0.006201	-0.0317775	0.00191676	9.9e-62	380422	-0.0187219	0.00191627	1.5e-22	-0.0187527	0.00191211	1e-22
rs2232324	2	169764148	G6PC2		exonic	synonymous SNV	A	G	0.002575	-0.0210003	0.00314126	2.3e-11	380422	-0.0278924	0.0031193	3.8e-19	-0.0281554	0.00311262	1.5e-19
rs146779637	2	169764368	G6PC2		exonic	stopgain	T	C	0.003129	-0.0337394	0.00269469	5.8e-36	380422	-0.0202702	0.00268402	4.3e-14	-0.0203081	0.00267825	3.4e-14
rs2232326	2	169764491	G6PC2		exonic	nonsynonymous SNV	C	T	0.001677	-0.0332957	0.00367995	1.5e-19	380422	-0.039082	0.00365298	1e-26	-0.0395674	0.00364509	1.9e-27
rs146886108	5	14751305	ANKH		exonic	nonsynonymous SNV	T	C	0.007162	-0.012466	0.00178877	3.2e-12	380422	-0.0127084	0.00177194	7.4e-13	-0.0126916	0.00176814	7.1e-13
rs148234684	9	128070136	GAPVD1		exonic	nonsynonymous SNV	G	A	2e-06	0.947884	0.127669	1.1e-13	380422	0.972992	0.126473	1.4e-14	0.972173	0.126201	1.3e-14
rs202074851	12	112676957	HECTD4		exonic	nonsynonymous SNV	T	C	1e-06	1.00223	0.131418	2.4e-14	380422	1.01758	0.130174	5.4e-15	1.01509	0.129894	5.5e-15
In this table, we reported significant signals after clumping from our rare variant GWAS (AS20) in UKBB. To further validate that these signals are not driven by LD from any significant signal from our common variant GWAS, we fitted all the lead signals in Supplementary Table 3 as covariates and reran rare variant GWAS (AS20 and AST20). P-values were calculated from the two-sided z-statistics com…

## Sheet: SuppTable5
Supplementary Table 5. Additional 11 signals reaching genome-wide significance in other RG models (ASB20, AS11, ASB11, AST20 and ASTB20) tested in UKBB.
SNP	Locus	Directional consistency in all models	Model in which the signal reached significance	Chr	Position GRCh37	Effect allele	Other allele	EAF AS20	BETA AS20	SE AS20	P_BOLT_LMM_INF AS20	EAF ASB20	BETA ASB20	SE ASB20	P_BOLT_LMM_INF ASB20	EAF AS11	BETA AS11	SE AS11	P_BOLT_LMM_INF AS11	EAF ASB11	BETA ASB11	SE ASB11	P_BOLT_LMM_INF ASB11	EAF AST20	BETA AST20	SE AST20	P_BOLT_LMM_INF AST20	EAF ASTB20	BETA ASTB20	SE ASTB20	P_BOLT_LMM_INF ASTB20
rs1260326	GCKR	TRUE	AS20,ASB20,ASB11,AST20,ASTB20	2	27730940	T	C	0.396123	-0.00393164	0.000307891	2.4e-37	0.396123	-0.00378255	0.000305612	3.5e-35	0.396163	-0.00373352	0.000295476	1.3e-36	0.396163	-0.00359374	0.000293424	1.7e-34	0.396122	-0.00389503	0.000307258	8e-37	0.396123	-0.00373988	0.000304928	1.4e-34
rs34402524	TET2	TRUE	AS20,ASB20,ASB11,AST20,ASTB20	4	106196829	T	G	0.876177	-0.00293562	0.000482209	1.1e-09	0.875498	-0.00297193	0.000450011	4e-11	0.875523	-0.00278328	0.000435197	1.6e-10	0.875523	-0.00276144	0.000432187	1.7e-10	0.8755	-0.0029712	0.000452432	5.1e-11	0.875498	-0.0029583	0.000449016	4.4e-11
rs7756291	PEX7	TRUE	AS20,ASB20,AST20,ASTB20	6	137235325	C	T	0.448697	0.00170117	0.000306608	2.9e-08	0.448697	0.00178343	0.000304349	4.6e-09	0.448645	0.001495	0.00029431	3.8e-07	0.448645	0.00157253	0.000292271	7.4e-08	0.448696	0.00171777	0.000305981	2e-08	0.448697	0.00180083	0.000303676	3e-09
rs714549	PDE6C	TRUE	AS20,ASB20,ASB11,AST20,ASTB20	10	95389083	A	G	0.664642	0.00177496	0.000319526	2.8e-08	0.664644	0.00181676	0.00031781	1.1e-08	0.664624	0.00168168	0.000307322	4.4e-08	0.664624	0.00171796	0.000305185	1.8e-08	0.664642	0.00177496	0.000319526	2.8e-08	0.664644	0.00181532	0.000317107	1e-08
rs10830963	MTNR1B	TRUE	ASB20,AS11,ASB11,AST20,ASTB20	11	92708710	C	G	0.726048	0.00191632	0.000337901	1.4e-08	0.726048	0.0020089	0.000335407	2.1e-09	0.726068	0.00202198	0.000324369	4.6e-10	0.726068	0.00210694	0.000322124	6.1e-11	0.726046	0.00194003	0.000337212	8.8e-09	0.726048	0.00202916	0.000334666	1.3e-09
rs882829	INAFM2	TRUE	AS20,AS11,ASB11,AST20,ASTB20	15	40607689	C	G	0.924853	0.00320991	0.000577459	2.7e-08	0.924853	0.00324197	0.000573206	1.6e-08	0.924843	0.0030607	0.000554331	3.4e-08	0.924843	0.00309539	0.000550498	1.9e-08	0.924851	0.00318878	0.000576269	3.1e-08	0.924853	0.00321934	0.00057194	1.8e-08
rs4143838	INAFM2,C15orf52	TRUE	AS11	15	40622374	T	C	0.954743	-0.0038761	0.000726565	9.6e-08	0.954743	-0.00362137	0.00072122	5.1e-07	0.954743	-0.00392795	0.000697518	1.8e-08	0.954743	-0.00369509	0.000692701	9.6e-08	0.954745	-0.00386238	0.000725083	1e-07	0.954743	-0.00361052	0.000719625	5.2e-07
rs2018506	ADCY9,SRL	TRUE	AS20,ASB20,AST20,ASTB20	16	4227922	C	G	0.848704	-0.00230385	0.000420806	4.4e-08	0.848706	-0.00231882	0.00041857	3e-08	0.848728	-0.00209146	0.000404807	2.4e-07	0.848728	-0.0021275	0.000402011	1.2e-07	0.848704	-0.00230385	0.000420806	4.4e-08	0.848706	-0.00233667	0.000417649	2.2e-08
rs58642235	ERN1	TRUE	AS20,AST20	17	62202689	T	C	0.858823	-0.00241047	0.000442161	5e-08	0.858823	-0.00235665	0.000438891	7.9e-08	0.858851	-0.00220116	0.000424466	2.2e-07	0.858851	-0.00215181	0.00042152	3.3e-07	0.858821	-0.00241448	0.000441255	4.5e-08	0.858823	-0.00235656	0.000437923	7.4e-08
rs883541	WIPI1	TRUE	AS20,ASB20,ASB11,AST20,ASTB20	17	66449122	G	A	0.229477	0.00232944	0.000359157	8.8e-11	0.229477	0.0023046	0.0003565	1e-10	0.22945	0.00217849	0.000344785	2.6e-10	0.22945	0.00215612	0.000342392	3e-10	0.229477	0.00234992	0.000358424	5.5e-11	0.229477	0.00232342	0.000355714	6.5e-11
rs2305780	RFX1	TRUE	ASB11	19	14083761	T	C	0.541275	0.00153002	0.000303538	4.6e-07	0.541275	0.00160301	0.000301309	1e-07	0.541287	0.0015748	0.000291384	6.5e-08	0.541287	0.00163916	0.000289377	1.5e-08	0.541275	0.00153002	0.000303538	4.6e-07	0.541275	0.00162288	0.000300644	6.7e-08
A: age, S: sex, B: BMI, T: time since last meal, 20: RG cut-off of <20 mmol/l, 11: RG cut-off of <11.1 mmol/l.

## Sheet: SuppTable6
Supplementary Table 6. Additional RG signals identified through GWA analysis in other than European ancestry within UKBB or through the cross-ancestry meta-analysis of Europeans and cross-ancestry populations in UKBB.
Discovery sample ethnicity	SNP	Nearest gene	Chr	Position GRCh37	Effect allele	Other allele	A1FREQ EUR	A1FREQ Black	A1FREQ Indian	A1FREQ Pakistani	A1FREQ Chinese	Annotation	EUR - BETA	EUR - SE	EUR - AS20+AST20 meta-analysis Pvalue	Black - BETA	Black - SE	Black - P_BOLT_LMM_INF AST20	Indian - BETA	Indian - SE	Indian - P_BOLT_LMM_INF AST20	Pakistani - BETA	Pakistani - SE	Pakistani - P_BOLT_LMM_INF AST20	Chinese - BETA	Chinese - SE	Chinese - P_BOLT_LMM_INF AST20	Trans-ethnic meta-analysis - BETA	Trans-ethnic meta-analysis - SE	Trans-ethnic meta-analysis - Pvalue	Confirmed/Replicated	Novel for glycaemic traits	Novel for T2D
Black	rs12046039	IGFN1	1	201152760	A	G	0.9499	0.985712	0.929566	0.843117	0.794184	NA	-0.0014	0.0007	0.03385	-0.0691219	0.0121627	1.3e-08	-0.000807952	0.00657235	0.9	0.00323028	0.00582019	0.58	0.00525516	0.00839389	0.53	-0.0014	0.0007	0.03779	0	1	1
	rs2908286	GCK	7	44234737	T	C	0.1769	0.17726	0.123696	0.158687	0.180013	NA	0.0137	0.0004	1.09e-285	0.0240024	0.00334769	7.5e-13	0.0169866	0.00500181	0.00068	0.0119768	0.00579496	0.039	0.00510353	0.00884447	0.56	0.0142	0.0004	1.6E-310	1	0	0
	rs77740418	PIP4K2A	10	22870310	C	G	0.914	0.978232	0.878613	0.930274	0.973377	intronic	-0.0008	0.0005	0.143	-0.0499702	0.00904464	3.3e-08	-0.00710562	0.00514128	0.17	0.00178313	0.00865308	0.84	0.00426787	0.0222525	0.85	-0.0009	0.0005	0.07701	1	1	1
Chinese	rs6793112	LRCH3	3	197564968	A	G	0.0473	0.311041	0.025389	0.01967	0.013038	intronic	-0.0011	0.0009	0.2344	-0.00660416	0.00345861	0.056	-0.00420831	0.0168995	0.8	0.0514989	0.0248397	0.038	0.379824	0.0557043	9.2e-12	-0.0011	0.0009	0.2396	0	1	1
	rs17100090	ARHGAP26	5	142547621	A	G	0.8737	0.927894	0.75932	0.778314	0.794616	intronic	-0.0008	0.0004	0.0754	0.00339823	0.00574133	0.55	0.0071039	0.00397306	0.074	-0.0162806	0.00526958	0.002	-0.0514217	0.00859626	2.2e-09	-0.0009	0.0004	0.04396	1	1	1
	rs10873167	KCNH5,RHOJ	14	63604188	A	C	0.2038	0.260654	0.147303	0.0661609	0.0122115	NA	0.0008	0.0004	0.02631	0.00257589	0.00295395	0.38	-0.00319258	0.00479167	0.51	-0.00565968	0.00918644	0.54	0.222646	0.0364608	1e-09	0.0008	0.0004	0.02517	1	1	1
	rs79534366	NA	14	83105588	T	C	0.0552	NA	0.07989	0.035346	0.012383	NA	0.0009	0.0006	0.1387	NA	NA	NA	0.00227412	0.00625293	0.72	0.0244309	0.0122202	0.046	0.218754	0.0357729	9.7e-10	0.0009	0.0006	0.1693	0	1	1
	rs11876194	SLC35G4P	18	11613912	A	G	0.0796	0.116056	0.044996	0.028712	0.019008	NA	-0.0001	0.0007	0.8907	-0.00469301	0.00503116	0.35	-0.00511881	0.011462	0.66	0.0483692	0.0187891	0.01	0.227283	0.0345379	4.7e-11	0	0.0007	0.947	0	1	1
	rs1460510	LOC101927921	18	41464600	T	C	0.2725	0.047715	0.341067	0.348304	0.378827	NA	0.0001	0.0003	0.7151	0.00426456	0.00643835	0.51	-0.000938421	0.00347748	0.79	-0.016583	0.00439735	0.00016	-0.0449505	0.00713137	2.9e-10	0	0.0003	0.9067	1	1	1
Indian	rs138520135	CUL1	7	148497279	A	G	0.0159	NA	0.011655	NA	9e-05	intronic	0.0013	0.0012	0.2717	NA	NA	NA	0.0852902	0.0158724	7.7e-08	NA	NA	NA	NA	NA	NA	0.002	0.0012	0.1023	1	1	0
Pakistani	rs61096072	CHRM3	1	239700869	A	G	0.924	0.684802	0.926924	0.953052	0.976954	intronic	0.0004	0.0006	0.5242	-0.0015756	0.00290946	0.59	0.00286451	0.00637346	0.65	-0.0573832	0.0104153	3.6e-08	-0.00742475	0.0250394	0.77	0.0001	0.0005	0.8022	1	1	1
	rs35254822	RPA3OS	7	7808270	A	G	0.9336	0.904232	0.979573	0.986112	NA	intronic	0.001	0.0006	0.0877	0.00473504	0.00474184	0.32	0.0185905	0.0142387	0.19	-0.124937	0.0226305	3.4e-08	NA	NA	NA	0.0011	0.0006	0.06376	0	1	1
Cross-ancestry meta-analysis	rs3806415	RRNAD1	1	156698265	C	T	0.672355	0.916468	0.732712	0.831409	0.89918	5-UTR	0.00171057	0.000320862	9.8e-08	-0.00145398	0.00466082	0.76	0.00302922	0.00368349	0.41	0.00949367	0.00561602	0.091	0.0216581	0.0111074	0.051	0.00173294	0.000314644	3.637e-08	1	1	1
	rs7553890	PROX1	1	214005905	T	C	0.835308	0.271373	0.669568	0.642914	0.655738	ncRNA_exonic	0.00221993	0.000405809	4.5e-08	0.000683136	0.00295052	0.82	0.00578752	0.00354029	0.1	0.000733981	0.00438018	0.87	0.010758	0.00719996	0.14	0.00225568	0.000388824	6.581e-09	1	0	0
The UKBB GWAS were conducted using linear mixed-modelling in BOLT-LMM and the meta-analysis using fixed-effect models in METAL. The reported P-values are two-sided. P<5E-8 is considered statistically significant after adjusting for multiple testing. P_BOLT_LMM_INF: infinitesimal mixed model association test p-value.

## Sheet: SuppTable7
Supplementary Table 7. Significant genetic effects of independent RG signals (detected in the European subset meta-analyses for AS20, AST20 or AS20+AST20 models) on glycemic and respiratory-related phenotypes (look-up of effects in previously published genome-wide association studies).
							Fasting Glucose adj BMI (PMID: 34059833)		HbA1c (PMID: 34059833)		Type 2 Diabetes (PMID: 30297969)		Fasting Insulin adj BMI (PMID: 34059833)		forced expiratory volume in 1 second (FEV1) (PMID: 30804560)		forced vital capacity (FVC) (PMID: 30804560)		FEV1/FVC (PMID: 30804560)		Lung cancer (LC) (PMID: 24880342)		Squamous cell lung cancer (SCLC) (PMID: 24880342)		HOMA-B (DOI:https://doi.org/10.1101/496802)					HOMA-IR (DOI:https://doi.org/10.1101/496802)
rsID	Chr:Position GRCh37	Locus	Effect allele	Other allele	AS20+AST20 meta-analysis effect size (RG)	AS20+AST20 meta-analysis P-value (RG)	Effect size (FG)	P-value (FG)	Effect size (HbA1c)	P-value (HbA1c)	Effect size (T2D)	P-value (T2D)	Effect size (FI)	P-value (FI)	Effect size (FEV1)	P-value (FEV1)	Effect size (FVC)	P-value (FVC)	Effect size (FEV1/FVC)	P-value (FEV1/FVC)	Effect size (LC)	P-value (LC)	Effect size (SCLC)	P-value (SCLC)	Proxy used	Effect allele	Other allele	Effect size (HOMA-B)	P-value (HOMA-B)	Proxy used	Effect allele	Other allele	Effect size (HOMA-IR)	P-value (HOMA-IR)
rs7526455	1:100923262	CDC14A	C	T	0.00293629	6.208e-14	0.0287	7.582e-10	0.0077	0.1513	-0.0053	0.53	0.0066	0.2297	-0.0065	0.03486	-0.007	0.0236	0.0006	0.839	-0.00784973	0.740728	0.00191816	0.958491	rs10493922	A	G	-0.00367859	0.342983	rs10493922	A	G	0.00674553	0.0989457
rs79687284	1:214150821	PROX1	C	G	0.00870401	1.903e-26	0.1043	9.243e-16	0.0744	8.154e-07	0.18	9.2e-23	-0.0267	0.06651	0.0046	0.481	0.0042	0.525	0.003	0.652	NA	NA	NA	NA	rs340881	A	T	-0.00818772	0.0703118	rs340881	A	T	0.0015249	0.750676
rs2075423	1:214154719	PROX1	G	T	0.00340243	1.591e-27	0.0326	3.183e-21	0.0223	3.667e-08	0.058	5.4e-18	-0.0108	0.007966	-0.0084	0.0007141	-0.0107	1.8e-05	0.0049	0.0545	-0.01432	0.446178	-0.0152432	0.599246	rs2075423	G	T	-0.0155057	1.5632e-06	rs2075423	G	T	-0.00452144	0.185045
rs348330	1:229672955	ABCB10	G	A	0.00219902	9.379e-13	0.0249	3.036e-10	0.0217	1.91e-06	0.051	3.9e-14	-0.0027	0.5554	0.0009	0.6997	-0.0005	0.827	0.0036	0.147	-0.0189759	0.325616	-0.0336271	0.264394	rs1020353	A	C	-0.000939609	0.807302	rs1020353	A	C	0.00424516	0.296402
rs112694524	2:43453721	THADA	G	A	0.00540488	2.857e-20	0.0407	6.594e-10	0.0502	6.858e-11	NA	NA	-0.0231	0.002816	NA	NA	NA	NA	NA	NA	0.00311986	0.929764	0.0798585	0.161355	rs11899863	C	T	-0.0189121	0.000419369	rs11899863	C	T	-0.00505415	0.372371
rs540524	2:169756930	G6PC2	G	A	0.0022412	4.957e-13	0.021	1.118e-09	0.0056	0.1668	-0.0047	0.48	-0.0097	0.01716	-0.0013	0.5857	-0.0022	0.36	0.0009	0.731	-0.0161629	0.394	-0.00373898	0.898279	rs540524	G	A	-0.00883231	0.00515272	rs540524	G	A	-0.0052406	0.115946
rs560887	2:169763148	G6PC2	C	T	0.0189919	0	0.1496	3.4E-367	0.0975	5.55e-122	-0.0064	0.36	-0.0149	0.0004894	-0.005	0.04862	-0.0071	0.00593	0.0013	0.619	-0.00825979	0.677526	0.0264148	0.389399	rs560887	C	T	-0.0464509	4.73525e-46	rs560887	C	T	0.00470214	0.17395
rs56100844	2:169786707	G6PC2	T	G	0.0257904	5.116e-86	0.2468	9.824e-35	0.1786	4.473e-17	-0.0099	0.7	-0.025	0.2706	-0.0105	0.3114	-0.0136	0.192	0	0.999	0.0038504	0.970741	-0.115304	0.46704	NA	NA	NA	NA	NA	NA	NA	NA	NA	NA
rs11708067	3:123065778	ADCY5	A	G	0.00648888	1.595e-78	0.0561	1.626e-43	0.0401	7.32e-18	0.089	1.3e-31	-0.0284	1.299e-09	0.0105	0.0001181	0.0061	0.0269	0.0089	0.00137	-0.0208109	0.358983	-0.0198918	0.57637	rs11708067	A	G	-0.0239237	2.49795e-10	rs11708067	A	G	-0.00721882	0.0712412
rs113861493	3:141128250	ZBTB38	A	G	0.00557273	9.497e-15	0.0623	2.41e-11	0.0525	4.799e-07	0.078	4.7e-07	-0.0147	0.1891	0.0038	0.5049	-0.0077	0.186	0.0201	0.000624	NA	NA	NA	NA	rs16851397	A	G	-0.0201292	0.00589704	rs16851397	A	G	-0.000882259	0.909196
rs1514895	3:170705693	SLC2A2	A	G	0.0076123	6.1e-119	0.0397	1.495e-27	0.0342	8.814e-16	0.065	2.8e-20	-0.002	0.6317	-0.0002	0.9487	0.0027	0.297	-0.0044	0.0922	0.0132423	0.505522	0.0203425	0.510129	rs1514895	A	G	-0.0135234	5.55202e-05	rs1514895	A	G	-4.55825e-05	0.989738
rs72695652	4:185715901	ACSL1	A	G	0.00349863	5.677e-16	0.021	9.312e-05	0.0233	9.603e-05	0.068	1.5e-13	-0.0105	0.08546	-0.0065	0.05548	-0.0099	0.00369	0.0049	0.152	0.005662	0.824547	0.0340833	0.386918	rs1996546	G	T	-0.00917638	0.0335348	rs1996546	G	T	0.00374315	0.412008
rs4457054	5:76425060	ZBED3	G	C	0.00279343	2.282e-18	0.0229	2.789e-09	0.0215	7.881e-07	0.059	6.3e-17	0.0021	0.639	-0.0046	0.0684	-0.0052	0.0402	-0.0006	0.828	0.0183094	0.367016	0.0307523	0.334127	rs4457053	G	A	-0.00250136	0.508429	rs4457053	G	A	0.00618481	0.120442
rs7766070	6:20686573	CDKAL1	A	C	0.00302548	1.737e-17	0.0328	2.565e-19	0.0319	2.353e-13	0.14	2.4e-85	-0.0085	0.04671	0.0036	0.1737	-0.0003	0.92	0.0076	0.00435	0.00205589	0.918497	0.0506465	0.0994489	rs7766070	A	C	-0.015668	2.78487e-06	rs7766070	A	C	-0.00629934	0.0736921
rs10305492	6:39046794	GLP1R	G	A	0.0104037	8.086e-17	0.1594	7.501e-16	0.0377	0.05246	0.05	0.061	-0.004	0.8594	-0.0166	0.08027	-0.0197	0.0394	0.005	0.607	NA	NA	NA	NA	rs10947762	G	A	-0.00173296	0.593447	rs10947762	G	A	0.00564872	0.0995602
rs2800734	6:127417035	SOGA3,RSPO3	G	A	0.00201567	6.115e-10	0.0162	1.573e-05	0.0101	0.02035	0.051	5.6e-13	-0.0086	0.04418	-0.0071	0.006403	-0.005	0.0564	-0.0057	0.0305	0.0217958	0.286849	-0.0169928	0.590661	rs10456964	T	C	-0.00744026	0.0297157	rs10456964	T	C	-0.000507986	0.888263
rs63739861	6:153430868	RGS17	C	A	0.00201782	3.698e-11	0.022	4.511e-09	0.0103	0.01543	NA	NA	0.0026	0.5524	NA	NA	NA	NA	NA	NA	0.0182288	0.329531	0.00108241	0.970182	rs12055786	T	C	-0.00568251	0.0599184	rs12055786	T	C	0.00275294	0.387349
rs17168486	7:14898282	DGKB	T	C	0.00356689	7.417e-20	0.0547	4.17e-36	0.0106	0.03628	0.069	6.9e-17	-0.0032	0.5294	-0.0162	1.235e-07	-0.0114	0.000213	-0.0129	3.63e-05	-0.0207518	0.381319	-0.0278996	0.446732	rs17168486	T	C	-0.0180134	1.07525e-05	rs17168486	T	C	0.00889901	0.038216
rs849134	7:28196222	JAZF1	A	G	0.00173792	3.342e-09	0.0172	2.74e-07	0.0125	0.001159	0.091	1.6e-46	0.0064	0.09788	-0.0196	2.712e-17	-0.0184	2.57e-15	-0.005	0.0351	-0.00882886	0.627545	-0.00643365	0.818472	rs849134	A	G	-0.00479766	0.112645	rs849134	A	G	-0.00271318	0.395492
rs2971670	7:44226101	GCK	T	C	0.0138064	3.66e-277	0.1223	1.88e-165	0.1027	5.1e-88	0.056	6.4e-11	0.0009	0.8623	-0.0128	2.572e-05	-0.0125	4.59e-05	-0.0043	0.165	0.0114769	0.640133	0.015449	0.685648	rs1799884	T	C	-0.0236457	2.32303e-08	rs1799884	T	C	0.0207505	3.29996e-06
rs138917529	7:44235694	GCK	A	T	0.0132436	1.943e-26	0.1228	4.078e-17	0.1121	9.504e-11	0.015	0.57	0.0016	0.9231	-0.015	0.1195	-0.0135	0.164	-0.0064	0.511	0.0867569	0.256772	0.130092	0.26393	rs12669054	C	T	-0.015044	0.122243	rs12669054	C	T	-0.00815503	0.429411
rs11767259	7:75855519	SRRM3	T	C	0.00538828	4.73e-10	0.0656	1.844e-08	0.0617	3.291e-06	0.0001	1	0.0384	0.006244	-0.0092	0.1814	-0.0083	0.229	-0.0002	0.978	0.074521	0.187499	0.0829947	0.354456	rs11979016	A	G	-9.7441e-05	0.991292	rs11979016	A	G	0.0151751	0.106004
rs62523081	8:95946160	TP53INP1	A	G	0.0021136	6.145e-12	0.0182	1.226e-06	0.0068	0.1098	0.043	6.7e-11	-0.0012	0.7839	-0.0054	0.0265	-0.0042	0.0898	-0.003	0.234	-0.0223141	0.235937	0.00013899	0.996216	rs1713669	G	C	-0.00770549	0.0113005	rs1713669	G	C	-0.000664633	0.835909
rs9650069	8:118204020	SLC30A8	C	T	0.00568657	3.868e-70	0.0585	8.306e-58	0.0428	7.914e-24	0.11	1.2e-53	-0.0115	0.007125	0.0003	0.9147	-0.0003	0.904	0.0019	0.457	-0.0112782	0.570956	-0.00054685	0.985747	rs11558471	A	G	-0.0197099	3.11619e-09	rs11558471	A	G	0.000964153	0.784069
rs4237150	9:4290085	GLIS3	C	G	0.00249377	1.033e-16	0.0377	1.903e-29	0.0087	0.02375	0.043	2.2e-11	-0.0189	1.019e-06	0.0024	0.3139	0.0039	0.0963	-0.0014	0.568	NA	NA	NA	NA	rs4237150	C	G	-0.0183318	1.53316e-09	rs4237150	C	G	-0.00721595	0.0241246
rs10811662	9:22134253	CDKN2B	G	A	0.00303427	5.856e-15	0.0459	7.938e-25	0.0392	3.165e-14	0.16	2.5e-78	-0.013	0.01224	-0.0019	0.5467	-0.0033	0.283	0.0029	0.356	-0.0175334	0.471288	0.0145118	0.701287	rs10811661	T	C	-0.0125435	0.00211062	rs10811661	T	C	0.0033589	0.43859
rs12335452	9:111700976	IKBKAP	G	C	0.00672651	5.079e-12	0.072	3.358e-12	0.0173	0.1373	NA	NA	-0.015	0.2231	NA	NA	NA	NA	NA	NA	NA	NA	NA	NA	rs16913693	T	G	-0.0288446	0.00429929	rs16913693	T	G	0.00949973	0.377019
rs635634	9:136155000	ABO	T	C	0.00370209	7.18e-22	0.0345	1.049e-16	0.0381	4.523e-15	0.05	8e-10	0.0011	0.8218	-0.0186	7.154e-10	-0.0165	5.2e-08	-0.0085	0.00562	-0.0133112	0.562332	-0.018822	0.594743	rs495828	T	G	-0.00458928	0.225451	rs495828	T	G	0.00210033	0.600573
rs28378473	9:139245460	GPSM1	C	T	0.00288289	1.479e-17	0.0318	6.322e-09	0.0193	0.002481	0.071	1.1e-19	-0.0075	0.242	0.006	0.0274	0.0076	0.00537	-0.0021	0.439	NA	NA	NA	NA	rs3812547	A	G	-0.0151867	0.000705757	rs3812547	A	G	-0.00363039	0.445159
rs11257655	10:12307894	CDC123,CAMK1D	T	C	0.00317376	2.347e-18	0.0153	0.0001616	0.035	1.911e-13	0.09	3.7e-32	-0.0044	0.3575	-0.0306	4.539e-27	-0.0156	4.97e-08	-0.0341	4.85e-32	0.0191092	0.390567	0.0186441	0.588825	rs11257655	T	C	-0.00672914	0.0782813	rs11257655	T	C	0.00294674	0.466541
rs2236418	10:26505496	GAD2	A	G	0.00229245	3.205e-09	0.0292	8.931e-10	0.0239	8.438e-06	0.025	0.0032	0.001	0.8556	-0.0005	0.8635	-0.0006	0.832	0.0008	0.796	-0.0075276	0.751517	0.0313679	0.400091	rs2236418	A	G	-0.00159353	0.698145	rs2236418	A	G	0.0070815	0.102436
rs144155527	10:114737633	TCF7L2	C	T	0.00571873	1.539e-07	0.0549	0.0005187	0.0313	0.08765	0.18	1.8e-12	-0.0324	0.07202	-0.0082	0.343	-0.0042	0.631	-0.0096	0.278	0.149534	0.0533544	0.045912	0.695261	rs7089254	A	G	0.00226633	0.697142	rs7089254	A	G	-0.000520639	0.93246
rs7903146	10:114758349	TCF7L2	T	C	0.00514783	1.872e-56	0.0466	1.995e-35	0.0427	1.044e-22	0.31	0	-0.0272	1.237e-09	-0.0042	0.1069	-0.0081	0.00185	0.0061	0.0209	-0.0337181	0.092933	-0.0241892	0.437624	rs7903146	T	C	-0.030298	7.41005e-19	rs7903146	T	C	-0.0134143	0.000193044
rs3842753	11:2181060	INS	T	G	0.00315948	1.053e-21	0.0259	2.841e-09	0.0267	3.933e-08	0.033	9.7e-06	-0.0011	0.8321	-0.0009	0.7354	-0.0036	0.168	0.0043	0.1	0.00792452	0.709031	0.0154668	0.638859	rs3842748	C	G	-0.00547541	0.255282	rs3842748	C	G	-0.000206893	0.967739
rs231362	11:2691471	KCNQ1	G	A	0.00182557	8.702e-10	0.0159	3.984e-06	0.0164	5.135e-05	0.055	5.5e-17	0.0035	0.3778	-0.002	0.4003	-0.002	0.399	-0.0001	0.982	0.0299892	0.113168	0.0346794	0.238491	rs231362	G	A	-0.00713969	0.0398988	rs231362	G	A	0.00177686	0.627985
rs2168101	11:8255408	LMO1	C	A	0.0027317	1.214e-16	0.0247	3.085e-08	0.0147	0.006156	0.021	0.0033	-0.007	0.1774	0.0059	0.02387	0.0071	0.00636	-0.0017	0.522	-0.00969584	0.677604	0.000814331	0.982112	rs2168101	C	A	-0.0158545	0.00197428	rs2168101	C	A	-0.00606976	0.264652
rs141521721	11:14763828	PDE3B	A	C	0.00504852	1.749e-07	0.0514	0.0001549	0.038	0.01177	0.12	2.8e-08	-0.0374	0.01772	-0.0069	0.3654	-0.0059	0.441	-0.0057	0.467	-0.00571128	0.92246	-0.0784871	0.400949	rs11023314	G	A	-0.0112056	0.120037	rs11023314	G	A	-0.00723738	0.34139
rs12146443	11:17384498	KCNJ11	T	C	0.00242228	1.503e-15	0.0021	0.5303	0.0095	0.01614	0.063	3.3e-22	-0.0013	0.7432	-0.0028	0.2476	-0.0015	0.524	-0.0017	0.496	0.00875754	0.640217	-0.000835349	0.976994	rs10832778	C	G	0.00183537	0.549769	rs10832778	C	G	-0.00419268	0.195683
rs10501320	11:47293799	MADD	G	C	0.00383633	1.419e-30	0.0436	1.092e-29	0.0258	6.986e-09	0.024	0.001	-0.0134	0.002763	0.0018	0.506	-0.0004	0.888	0.0022	0.414	0.00117469	0.955047	0.0241124	0.458434	rs10501320	G	C	-0.0147197	2.75307e-05	rs10501320	G	C	0.00235567	0.525917
rs28456	11:61589481	FADS1,FADS2,FADS3	A	G	0.00281303	8.088e-19	0.032	1.838e-18	0.028	4.568e-11	0.025	0.00027	-0.006	0.1504	-0.0004	0.8871	-0.0043	0.0866	0.0073	0.00426	NA	NA	NA	NA	rs174548	C	G	-0.0210659	1.57408e-10	rs174548	C	G	-0.00562712	0.107575
rs76895963	12:4384844	CCND2	T	G	0.0110771	2.586e-22	0.0684	0.001789	0.125	3.558e-08	0.48	5.3e-70	0.0152	0.5486	-0.0354	9.009e-05	-0.0468	2.5e-07	0.0194	0.0349	NA	NA	NA	NA	rs4238010	A	G	0.00217987	0.658269	rs4238010	A	G	0.00554287	0.287643
rs6538804	12:97848910	RMST	C	G	0.00256401	1.501e-16	0.0287	9.413e-14	0.0111	0.01079	0.033	4.6e-07	-0.0048	0.2837	-0.0044	0.06632	-0.0035	0.149	-0.002	0.428	NA	NA	NA	NA	rs6538804	C	G	-0.01126	0.000809655	rs6538804	C	G	-0.000600262	0.865809
rs721156	12:97864143	RMST	C	T	0.0052721	1.094e-16	0.0558	4.445e-13	0.0341	8.997e-05	0.069	4.6e-07	0.0027	0.763	-0.0012	0.811	-0.0018	0.716	-0.0009	0.855	-0.0361651	0.334017	-0.0703103	0.220014	rs1592499	A	C	-0.0185627	0.00388466	rs1592499	A	C	0.00138731	0.837782
rs1169299	12:121429194	HNF1A	C	T	0.00163869	3.236e-08	0.0128	0.0001305	0.0005	0.8966	0.058	4.4e-19	-0.0083	0.03183	-0.0009	0.6901	-0.0004	0.851	-0.0002	0.944	0.010282	0.573206	-0.0474544	0.0947807	rs1169302	G	T	-0.00298059	0.325122	rs1169302	G	T	-0.00207016	0.517357
rs12874929	13:26781607	RNF6	G	A	0.00263845	6.318e-14	0.0148	0.0006873	0.0073	0.1331	-0.044	7e-09	-0.0023	0.6446	0.0003	0.9173	0.0022	0.434	-0.004	0.153	0.00133211	0.950962	-0.0328166	0.33113	rs10507349	A	G	-0.00451291	0.208472	rs10507349	A	G	0.00235737	0.533089
rs4769580	13:28461687	PLUT	A	T	0.00400586	1.572e-28	0.0372	3.547e-16	0.023	8.423e-06	-0.0012	0.88	-0.0104	0.04506	-0.0028	0.3224	-0.0009	0.751	-0.0036	0.213	0.00601289	0.782708	-0.0254009	0.451632	rs11616419	A	C	-0.0166089	5.03965e-06	rs11616419	A	C	-0.00187401	0.624665
rs35889227	14:90055468	FOXN3	G	T	0.00354486	4.876e-31	0.0242	3.365e-10	0.0181	2.078e-05	0.021	0.0013	0.0003	0.9453	-0.0001	0.9687	0.0002	0.944	-0.0005	0.835	0.019326	0.306273	0.0563709	0.053723	rs8003022	G	A	-0.0121222	0.000132214	rs8003022	G	A	-0.00175155	0.60054
rs35384251	14:100807273	WARS	C	T	0.00234132	3.888e-11	0.0266	2.485e-09	0.0269	1.075e-07	NA	NA	-0.0054	0.3075	NA	NA	NA	NA	NA	NA	NA	NA	NA	NA	rs10438234	C	G	-0.00701024	0.0587551	rs10438234	C	G	0.00384378	0.326949
rs7171448	15:77832316	TSPAN3,PEAK1	G	C	0.00220178	2.51e-11	0.0213	3.234e-08	0.0182	4.402e-05	0.077	8.4e-28	-0.0003	0.9466	-0.0051	0.04923	-0.0107	3.88e-05	0.0122	4.31e-06	0.012676	0.52744	-0.00388743	0.900465	rs7171448	G	C	-0.00326346	0.326123	rs7171448	G	C	0.00492588	0.160604
rs8047053	16:303663	ITFG3,RAB11FIP3	T	C	0.00357838	6.291e-21	0.0171	0.0004421	0.0239	8.438e-06	0.057	1.2e-11	-0.0068	0.2327	0.0002	0.936	-0.0022	0.456	0.0044	0.15	0.0185867	0.444873	0.0451606	0.237931	rs2239739	A	G	-0.0031391	0.45058	rs2239739	A	G	-0.00060426	0.890378
rs10908278	17:36099952	HNF1B	T	A	0.00176075	3.1e-09	0.0036	0.3104	0.0164	7.795e-05	0.074	3.1e-30	-0.013	0.001833	0.0011	0.6354	0.0022	0.358	-0.0017	0.48	NA	NA	NA	NA	rs4430796	G	A	-0.00933322	0.0206106	rs4430796	G	A	-0.00896882	0.0348641
rs6006399	22:30598516	MTMR3,HORMAD2	T	G	0.00273268	3.067e-09	0.0278	9.776e-07	0.0228	0.0005314	0.071	9.1e-11	0.0083	0.2025	-0.0307	3.143e-17	-0.0197	7.35e-08	-0.0246	3.28e-11	NA	NA	NA	NA	rs6006399	T	G	-0.00225989	0.641569	rs6006399	T	G	0.00692795	0.176828
P<5E-8 considered statistically significant after adjusting for multiple testing. Two-tailed P values are reported.

## Sheet: SuppTable8
Supplementary Table 8. Genetic loci exerting genome-wide significant sex-dimorphic effects on RG.
SNP	Chr	Position	Gene	Effect allele	Non-effect allele	EAF	Sex-combined effect	Sex-combined SE	Sex-combined P	Sex-combined Cochran's heterogeneity statistic	Sex-combined Cochran's heterogeneity statistic P	Sex-combined heterogeneity index I2 P	Sex-combined N studies	Male-specific effect	Male-specific SE	Male-specific P	Male-specific N studies	Female-specific effect	Female-specific SE	Female-specific P	Female-specific N studies	Sex-dimorphic P	Sex heterogeneity (Cochran’s Q-test) P
rs12139196	1	3107386	PRDM16	G	T	0.819678	0.002372	0.000396	2.08e-09	10.5603	0.014358	0.715916	4	0.003898	0.000618	2.88e-10	2	0.001311	0.000515	0.010944	2	8.88e-11	0.001308
rs7544505	1	66998618	SGIP1	T	C	0.840087	-0.002166	0.000402	7.39e-08	5.67879	0.128328	0.471718	4	-0.001038	0.000626	0.097568	2	-0.002957	0.000525	1.77e-08	2	3.19e-08	0.018827
rs149290349	2	43451957	THADA	G	A	0.921608	0.005169	0.000569	1.13e-19	12.7471	0.005217	0.764652	4	0.007569	0.000889	1.76e-17	2	0.003502	0.000741	2.33e-06	2	2.55e-21	0.000444
rs560887	2	169763148	G6PC2	T	C	0.29714	-0.018798	0.000328	1E-300	14.1322	0.00017	0.92924	2	-0.020266	0.00051	1E-300	1	-0.017762	0.000429	1E-300	1	1E-300	0.000172
rs2800734	6	127417035	SOGA3,RSPO3	G	A	0.706627	0.001841	0.00033	2.4e-08	9.28559	0.025725	0.676919	4	0.002879	0.000514	2.16e-08	2	0.001115	0.00043	0.009487	2	5.27e-09	0.008478
rs6972516	7	15051789	DGKB,AGMO	G	T	0.477805	-0.004736	0.000299	1.82e-56	20.9648	0.000107	0.856903	4	-0.00633	0.000466	4.61e-42	2	-0.003617	0.00039	1.9e-20	2	1.51e-59	8.06e-06
rs11773850	7	75824961	SRRM3	G	A	0.977105	-0.006092	0.001009	1.61e-09	9.63153	0.001913	0.896174	2	-0.002374	0.001566	0.129606	1	-0.008729	0.001319	3.78e-11	1	9.82e-11	0.001921
rs534043	7	100312724	POP7,EPO	A	G	0.113392	-0.002944	0.000469	3.44e-10	8.51897	0.03642	0.647845	4	-0.004561	0.000732	4.76e-10	2	-0.001821	0.00061	0.002857	2	4.31e-11	0.004045
rs7484541	12	57714803	R3HDM2	A	T	0.774584	0.00254	0.000356	1.01e-12	4.8473	0.183326	0.381099	4	0.001723	0.000556	0.001952	2	0.003107	0.000463	2.08e-11	2	1.42e-12	0.055902
rs6538804	12	97848910	RMST	C	G	0.605139	0.002389	0.000311	1.58e-14	8.14575	0.004316	0.877237	2	0.003449	0.000484	1.11e-12	1	0.001647	0.000405	4.9e-05	1	2.52e-15	0.004329
rs11146926	12	133125450	FBRSL1	G	A	0.776186	-0.002085	0.00036	6.84e-09	7.21264	0.06542	0.584063	4	-0.003152	0.00056	1.81e-08	2	-0.001335	0.000469	0.00446	2	2.25e-09	0.012836
rs8062213	16	303399	ITFG3,RAB11FIP3	A	T	0.845782	0.003935	0.000413	1.84e-21	8.59943	0.035119	0.651139	4	0.002692	0.000645	3.04e-05	2	0.0048	0.000538	5.09e-19	2	8.98e-22	0.012144
rs56405641	17	1528464	SLC43A2	C	T	0.911138	-0.002395	0.000516	3.55e-06	14.7103	0.002082	0.796061	4	-4.1e-05	0.000805	0.958942	2	-0.004036	0.000673	2.02e-09	2	1.51e-08	0.000142
We considered a signal to show evidence of sex-dimorphism if the sex-dimorphic P-value was <5x10-8 after adjusting for multiple testing and if the sex heterogeneity P-value (1 df) was <0.05. The P-values reported are two-sided.

[truncated: 18 more sheets: SuppTable9, SuppTable10a, SuppTable10b, SuppTable10c, SuppTable11, SuppTable12, SuppTable13, SuppTable14, SuppTable15, SupplTable16, SuppTable17, SuppTable18, SuppTable19, SuppTable20, SuppTable21a, SuppTable21b-c, SuppTable22, SuppTable23]
